# Supplementary material for: Microarray analysis identifies coding and non-coding RNA markers of liver injury in whole body irradiated mice
Source: Sci Rep. 2023 Jan 5;13:200. doi: 10.1038/s41598-022-26784-w (PMC9814510; doi:10.1038/s41598-022-26784-w)
Supplement: Supplementary file 3 — Supplementary Information 3. [file 41598_2022_26784_MOESM3_ESM.xlsx]

## Sheet: 1Gy
	ProbeName	SystematicName	Symbol	AveExpr	P.Value	adj.P.Val	B	logFC
	A_51_P363947	NM_007669	Cdkn1a	11.9217	4.8698e-14	2.40441e-09	18.6702	2.3609
	A_52_P354844	NM_001161432	Eda2r	7.86965	4.27477e-10	1.05531e-05	11.6679	1.86774
	A_51_P169730	NM_008218	Hba-a1	14.1542	9.44282e-10	1.5541e-05	11.0242	-2.84146
	A_51_P501844	NM_175475	Cyp26b1	9.24886	1.55825e-09	1.92343e-05	10.615	-3.47415
	A_55_P1986282	NM_001111099	Cdkn1a	8.16047	2.15362e-09	2.12666e-05	10.3498	1.72675
	A_55_P1962299	NM_001083955	Hba-a2	14.1352	2.9533e-09	2.43027e-05	10.0903	-2.88375
	A_55_P1962303	NM_008218	Hba-a1	14.2302	4.78082e-08	0.000337212	7.77481	-2.64548
	A_55_P1973809	NM_008220	Hbb-bt	11.0049	3.05558e-07	0.00188583	6.20808	-2.79414
	A_30_P01027910	chr15:79276925-79286500_R	0	4.85973	5.42571e-07	0.00297655	5.71978	3.69772
	A_55_P2013336	NM_010790	Melk	5.10024	6.85037e-07	0.00319186	5.52109	-1.95546
	A_51_P329928	NM_013750	Phlda3	11.8861	8.1366e-07	0.00319186	5.37432	1.00647
	A_51_P344566	NM_011121	Plk1	5.97904	8.22603e-07	0.00319186	5.36499	-1.61524
	A_52_P26299	NM_178675	Slc35f1	5.3998	8.40405e-07	0.00319186	5.34672	3.28643
	A_55_P2735435	NM_008279	#N/A	7.25249	9.40707e-07	0.00331761	5.25046	-1.22432
	A_51_P495641	NM_019641	Stmn1	11.1633	1.03172e-06	0.00339601	5.17159	-1.14098
	A_55_P2127702	NM_001253809	Racgap1	6.39214	1.31714e-06	0.00406452	4.96283	-1.37442
	A_55_P2043013	XR_384707	#N/A	6.22439	2.06212e-06	0.00598914	4.5791	1.30729
	A_55_P2103706	XR_882048	Ccnb1-ps	5.22393	2.1944e-06	0.00601923	4.52583	-2.64567
	A_55_P2734492	ENSMUST00000201695	#N/A	5.10562	2.40958e-06	0.00626161	4.44564	2.98326
	A_55_P1979191	NM_001017433	Tbata	7.55842	3.42985e-06	0.00738453	4.14275	1.21956
	A_55_P2038540	NM_016956	Hbb-b2	10.5667	3.52423e-06	0.00738453	4.11945	-2.5584
	A_55_P2043862	NM_019641	Stmn1	11.1947	3.58952e-06	0.00738453	4.10369	-1.0102
	A_55_P2752103	BB189136	0	7.69579	3.85428e-06	0.00738942	4.04258	1.24153
	A_52_P615192	NM_053116	Wnt16	4.41361	3.89122e-06	0.00738942	4.03439	3.30965
	A_52_P231075	NM_030707	Fcrls	7.41093	4.72379e-06	0.00832973	3.86782	-1.11073
	A_55_P2017755	ENSMUST00000107815	#N/A	4.85683	5.13778e-06	0.00857762	3.79561	-1.23397
	A_66_P137748	XR_878120	Gm14661	3.99836	5.21182e-06	0.00857762	3.78331	2.93196
	A_52_P399604	LF194887	0	4.08724	6.77641e-06	0.0104913	3.55754	2.37214
	A_52_P416756	NM_033075	D17H6S56E-5	7.33171	6.79957e-06	0.0104913	3.55461	-1.88746
	A_55_P2119877	ENSMUST00000108229	#N/A	8.20599	7.52982e-06	0.0107298	3.46683	1.00624
	A_52_P417796	NM_001199357	Tmem164	4.60654	7.74471e-06	0.0107298	3.44261	2.23369
	A_52_P27602	NM_024245	Kif23	5.80743	7.79328e-06	0.0107298	3.43723	-1.29426
	A_66_P104459	ENSMUST00000189120	#N/A	4.74676	7.82343e-06	0.0107298	3.43391	3.21879
	A_52_P212293	AK054400	Set	5.00316	9.819e-06	0.012758	3.2383	-1.32083
	A_51_P369200	NM_028109	Tpx2	5.8553	1.17233e-05	0.0144707	3.0856	-1.86152
	A_51_P509643	NM_001042451	Snca	6.83439	1.21451e-05	0.0146257	3.05514	-2.27986
	A_66_P126255	ENSMUST00000108824	#N/A	4.95064	1.33026e-05	0.0154208	2.97669	3.11733
	A_55_P2108151	NM_001278161	Hbb-b1	12.5779	1.343e-05	0.0154208	2.96848	-2.50341
	A_55_P2729016	XM_006507768	#N/A	5.48976	1.39802e-05	0.0156877	2.93388	2.92929
	A_55_P2097518	NM_001080943	Zdhhc22	7.53153	1.49456e-05	0.016019	2.87631	-2.1496
	A_55_P2057726	ENSMUST00000066583	#N/A	4.87684	1.50706e-05	0.016019	2.86914	2.18133
	A_52_P354373	NR_037956	Lockd	7.5232	1.65247e-05	0.0163891	2.78972	-1.57557
	A_52_P33382	ENSMUST00000128900	#N/A	6.0645	1.66658e-05	0.0163891	2.78239	-2.31495
	A_55_P1988083	NM_145150	Prc1	6.89444	1.70102e-05	0.0163891	2.76475	-2.08248
	A_55_P1996946	NM_023223	Cdc20	8.20874	2.03293e-05	0.0185525	2.61102	-1.89708
	A_51_P385718	NM_026862	Cd177	4.62593	2.0372e-05	0.0185525	2.60921	1.13556
	A_66_P118869	AB042406	Gsdmc	4.41112	2.06665e-05	0.0185525	2.59683	-1.59546
	A_52_P369705	NM_194343	Trim45	5.08601	2.33726e-05	0.0206071	2.49067	-1.11415
	A_30_P01021179	chr6:134879009-134880130_F	0	6.41244	2.49005e-05	0.0211972	2.43603	-1.87915
	A_51_P129065	NM_010308	Gnao1	6.93588	2.9486e-05	0.0242555	2.29016	2.10439
	A_55_P2077741	NM_177074	Slc38a11	4.85461	2.99263e-05	0.0242555	2.27737	1.02554
	A_55_P2803242	NM_172578	Mis18bp1	4.67327	2.99669e-05	0.0242555	2.2762	-1.59821
	A_55_P2106394	NM_026412	Knstrn	6.32202	3.40466e-05	0.0266828	2.16602	-1.68941
	A_51_P451151	NM_026785	Ube2c	6.87177	4.47964e-05	0.0330116	1.92911	-1.83475
	A_55_P2279824	AW492981	AW492981	5.26717	4.70998e-05	0.0340906	1.88581	1.71384
	A_55_P1973560	ENSMUST00000117514	#N/A	8.0263	5.19196e-05	0.0366211	1.80168	-1.15842
	A_51_P481920	NM_009828	Ccna2	6.41379	5.93836e-05	0.0407223	1.68568	-1.79111
	A_55_P2022288	NM_001270542	Scgb1b7	4.5734	6.09877e-05	0.0412494	1.66266	2.09299
	A_66_P128986	NM_009860	Cdc25c	4.99308	6.2596e-05	0.0417651	1.64018	-1.76737
	A_55_P2717265	NM_198122	Arid4b	6.90129	6.42205e-05	0.0419073	1.61805	1.46559
	A_51_P125135	NM_026410	Cdca5	5.70595	6.45068e-05	0.0419073	1.61421	-1.34521
	A_30_P01028763	chr13:21257927-21258387_R	0	4.54233	6.6253e-05	0.0424828	1.59114	-1.61097
	A_55_P1988872	NM_001242934	Bcl11a	6.05679	6.90356e-05	0.0436995	1.55561	-1.3665
	A_55_P2046563	NM_001111143	Cym	4.60728	7.19791e-05	0.0448631	1.51955	-1.63986
	A_30_P01025685	chr12:77544397-77564122_F	0	4.62501	7.26911e-05	0.0448631	1.51105	2.27398
	A_55_P2749790	NM_008021	Foxm1	4.91625	7.39239e-05	0.0450607	1.49652	-1.45819
	A_55_P2172196	NM_177588	Thnsl1	4.59327	7.54155e-05	0.0454093	1.47927	-1.58316

## Sheet: 2Gy
	ProbeName	SystematicName	Symbol	AveExpr	P.Value	adj.P.Val	B	logFC
	A_51_P363947	NM_007669	Cdkn1a	11.9217	1.48156e-17	7.31506e-13	26.6527	3.04623
	A_51_P169730	NM_008218	Hba-a1	14.1542	8.53116e-14	2.10609e-09	19.7667	-3.99217
	A_52_P354844	NM_001161432	Eda2r	7.86965	1.61805e-13	2.66299e-09	19.2333	2.48776
	A_55_P1962299	NM_001083955	Hba-a2	14.1352	4.66631e-13	5.75986e-09	18.3443	-4.01043
	A_55_P1973809	NM_008220	Hbb-bt	11.0049	2.10974e-12	2.08333e-08	17.0646	-4.56563
	A_55_P1962303	NM_008218	Hba-a1	14.2302	4.65708e-12	3.83231e-08	16.387	-3.84018
	A_51_P329928	NM_013750	Phlda3	11.8861	2.08012e-11	1.4672e-07	15.0959	1.59358
	A_55_P2092219	NM_027997	Serpina9	7.82378	3.32583e-11	2.05262e-07	14.6884	-3.64205
	A_55_P2187918	NM_028760	Cep55	6.48873	7.61696e-11	4.14168e-07	13.9658	1.90055
	A_55_P1986282	NM_001111099	Cdkn1a	8.16047	8.38838e-11	4.14168e-07	13.8814	1.96514
	A_51_P131315	NM_027997	Serpina9	7.04023	3.55491e-10	1.59564e-06	12.6127	-3.45791
	A_55_P2002963	NM_001301374	Coro1a	10.4336	6.66749e-10	2.74334e-06	12.057	-1.33463
	A_55_P2752103	BB189136	0	7.69579	8.70385e-10	3.30572e-06	11.8209	1.85598
	A_55_P2038540	NM_016956	Hbb-b2	10.5667	1.13346e-09	3.99737e-06	11.5867	-3.7639
	A_55_P2831206	NM_009844	#N/A	6.51923	2.92856e-09	9.63963e-06	10.7423	-2.01032
	A_55_P2157068	NM_001033364	Cdhr2	8.91502	8.90759e-09	2.58708e-05	9.74795	1.25433
	A_51_P339098	NR_002861	Serpina4-ps1	5.39309	9.9222e-09	2.62265e-05	9.65127	-3.28514
	A_55_P2108151	NM_001278161	Hbb-b1	12.5779	1.00924e-08	2.62265e-05	9.63602	-3.64159
	A_51_P122246	NM_029720	Creld2	12.3494	1.10288e-08	2.72269e-05	9.55647	-1.01044
	A_52_P1084809	AK079279	Gm39334	3.54042	1.52327e-08	3.41863e-05	9.26668	3.39737
	A_51_P369200	NM_028109	Tpx2	5.8553	1.72212e-08	3.64522e-05	9.15647	-2.62163
	A_51_P344566	NM_011121	Plk1	5.97904	1.77189e-08	3.64522e-05	9.13088	-1.94793
	A_55_P2127702	NM_001253809	Racgap1	6.39214	2.11255e-08	4.01174e-05	8.97282	-1.68687
	A_55_P2103706	XR_882048	Ccnb1-ps	5.22393	2.25465e-08	4.123e-05	8.91429	-3.33086
	A_30_P01031521	chr8:108153471-108159346_F	0	8.29752	2.39687e-08	4.22653e-05	8.85927	1.18528
	A_55_P2722383	ENSMUST00000129882	#N/A	8.14872	3.18286e-08	5.41898e-05	8.60402	1.10339
	A_55_P1979191	NM_001017433	Tbata	7.55842	5.23595e-08	8.61733e-05	8.1554	1.51519
	A_55_P1988083	NM_145150	Prc1	6.89444	7.19258e-08	0.000114557	7.86886	-2.81175
	A_52_P416756	NM_033075	D17H6S56E-5	7.33171	9.20568e-08	0.000142038	7.64594	-2.37773
	A_52_P422172	NM_011932	Dapp1	6.33105	1.03905e-07	0.000155461	7.53651	-1.44191
	A_55_P2097518	NM_001080943	Zdhhc22	7.53153	1.29494e-07	0.000185494	7.33742	-2.7979
	A_30_P01030698	chr11:16831925-16851121_R	0	6.05861	1.31492e-07	0.000185494	7.32357	-1.56401
	A_30_P01021179	chr6:134879009-134880130_F	0	6.41244	1.50743e-07	0.000206744	7.19994	-2.51033
	A_55_P2119877	ENSMUST00000108229	#N/A	8.20599	1.75427e-07	0.000234096	7.06267	1.23607
	A_52_P592466	NM_023275	Rhoj	8.07281	2.28493e-07	0.000286227	6.82331	-1.31449
	A_30_P01031052	chr19:16059564-16085402_F	0	8.29751	2.37475e-07	0.000286227	6.78837	1.19374
	A_55_P2548316	XR_379023	Gm35472	7.37271	2.37682e-07	0.000286227	6.78758	1.27221
	A_55_P2510197	NR_027773	Airn	6.51755	2.69456e-07	0.000309398	6.67387	1.04635
	A_55_P2729458	ENSMUST00000221758	#N/A	4.05402	3.24934e-07	0.00036462	6.50413	-1.96093
	A_52_P33382	ENSMUST00000128900	#N/A	6.0645	4.84947e-07	0.000509442	6.14084	-2.83932
	A_55_P1996946	NM_023223	Cdc20	8.20874	5.25373e-07	0.000540411	6.06815	-2.34737
	A_55_P2011937	NM_001163359	Fignl1	6.9055	5.65958e-07	0.000570278	6.00059	-2.12723
	A_55_P2079079	NM_009844	#N/A	5.65366	6.00318e-07	0.000592802	5.94707	-2.39253
	A_55_P2065671	NM_172301	Ccnb1	5.53106	6.76795e-07	0.000654292	5.83816	-3.2816
	A_55_P2076560	NM_139051	Nr5a1	8.52835	7.00159e-07	0.000654292	5.80733	1.09984
	A_51_P513530	NM_017407	Spag5	4.95043	7.02343e-07	0.000654292	5.80451	-1.91872
	A_51_P509643	NM_001042451	Snca	6.83439	8.12462e-07	0.000725343	5.67218	-2.66674
	A_55_P1988872	NM_001242934	Bcl11a	6.05679	8.21278e-07	0.000725343	5.66237	-1.79715
	A_51_P150912	NM_011497	Aurka	6.72591	8.36244e-07	0.000725343	5.64596	-1.57195
	A_51_P210591	NM_013517	Fcer2a	5.50993	8.3906e-07	0.000725343	5.64291	-2.48354
	A_30_P01030866	chr1:15839444-15840383_R	0	4.90849	8.52066e-07	0.000725343	5.62893	2.41376
	A_55_P2159264	NM_001113386	Lifr	10.9839	9.47465e-07	0.000792884	5.53248	-1.19075
	A_55_P2052563	NM_010495	#N/A	12.6114	1.08644e-06	0.00089403	5.40806	1.37289
	A_52_P136914	NM_024437	Nudt7	12.3975	1.12022e-06	0.000906715	5.38022	-1.17215
	A_51_P100991	NM_145067	Gucy2c	6.41067	1.17959e-06	0.000939369	5.33326	1.08999
	A_51_P481920	NM_009828	Ccna2	6.41379	1.25947e-06	0.000977447	5.27368	-2.27678
	A_55_P1996742	NM_019869	Rbm14	5.65312	1.26699e-06	0.000977447	5.26826	-1.18483
	A_51_P125135	NM_026410	Cdca5	5.70595	2.07954e-06	0.00157962	4.81749	-1.673
	A_66_P135155	NM_029103	Manf	11.9001	2.2596e-06	0.00169039	4.74191	-1.00974
	A_51_P378298	NM_026976	Fcmr	6.40212	2.46669e-06	0.00178611	4.6621	-2.19621
	A_51_P336544	AK053095	Otub2	5.55088	2.46898e-06	0.00178611	4.66125	-1.66262
	A_55_P2796457	NM_024184	Asf1b	7.30574	2.61882e-06	0.00184062	4.60762	-1.28975
	A_52_P70796	NM_007551	Cxcr5	5.31099	2.64681e-06	0.00184062	4.59794	-1.5801
	A_55_P2079812	NM_001011542	Olfr1532-ps1	4.84752	2.79167e-06	0.00191439	4.54943	-2.2023
	A_55_P2736600	AK154275	Gm4673	6.74946	3.04245e-06	0.00205778	4.47112	1.15523
	A_52_P140049	NM_178899	Hepacam2	5.25518	3.66691e-06	0.00240379	4.30113	-1.20397
	A_52_P458000	NM_178901	AI467606	7.42048	3.70008e-06	0.00240379	4.29293	-1.32334
	A_55_P2735435	NM_008279	#N/A	7.25249	3.88503e-06	0.00249116	4.24851	-1.13069
	A_51_P411694	NM_134148	Carns1	6.78142	4.07146e-06	0.00257724	4.20583	-1.57319
	A_55_P2027836	NM_020275	Tnfrsf10b	8.4719	4.18081e-06	0.00261295	4.18169	1.23732
	A_55_P2111980	NM_008295	Hsd3b5	5.90432	4.23708e-06	0.00261502	4.16952	-2.5446
	A_55_P1991718	NM_013552	Hmmr	7.09267	4.33617e-06	0.00264313	4.14846	-1.17437
	A_55_P2013336	NM_010790	Melk	5.10024	4.43723e-06	0.00267175	4.12748	-1.7618
	A_55_P2745692	ENSMUST00000177715	#N/A	6.70496	4.5367e-06	0.00267422	4.10729	-2.165
	A_65_P15155	NM_178909	Wdr92	6.11364	4.54966e-06	0.00267422	4.10469	-1.77245
	A_66_P130916	NM_010389	H2-Ob	6.33873	4.79331e-06	0.00275191	4.05717	-1.08977
	A_52_P63044	NM_019391	Lsp1	9.3257	5.04909e-06	0.00286544	4.00982	-1.01841
	A_66_P135768	AK019796	4930570D08Rik	5.14658	5.73867e-06	0.00312582	3.89321	1.72352
	A_55_P2160253	AK020160	6720475J19Rik	4.32679	5.76111e-06	0.00312582	3.88966	-1.9893
	A_51_P485870	NM_146082	Pcare	4.45779	5.96259e-06	0.00316556	3.85834	2.0938
	A_51_P513682	NM_023284	Nuf2	5.33487	6.24126e-06	0.00327329	3.81673	-2.34697
	A_55_P2001901	NM_001308466	Smim4	6.27861	6.29811e-06	0.00327329	3.80847	-1.27464
	A_55_P2106394	NM_026412	Knstrn	6.32202	6.84194e-06	0.00351889	3.73303	-1.87349
	A_51_P278334	NM_013703	Vldlr	11.3777	6.95579e-06	0.00354057	3.71799	1.16609
	A_55_P1973560	ENSMUST00000117514	#N/A	8.0263	7.10099e-06	0.00357759	3.69917	-1.32004
	A_51_P254805	NM_008446	Kif4	5.29458	7.73029e-06	0.00385531	3.62181	-1.25278
	A_55_P2738529	NM_008728	Npr3	6.10017	8.09888e-06	0.00399874	3.57938	1.28069
	A_55_P1958275	NM_016707	Bcl11a	5.69988	8.91788e-06	0.00435952	3.49162	-1.30637
	A_51_P204402	NM_011369	Shcbp1	5.62012	9.12143e-06	0.00440396	3.47105	-2.17187
	A_66_P110742	ENSMUST00000067743	#N/A	6.77212	9.18718e-06	0.00440396	3.46451	1.23399
	A_55_P2090441	XR_868736	BC028471	5.60712	9.39104e-06	0.00445839	3.44452	1.03925
	A_55_P2931762	NM_001252591	Smpx	9.92511	9.56918e-06	0.00449655	3.4274	3.1225
	A_52_P413395	NM_025540	Sln	11.4191	9.79825e-06	0.0045213	3.40584	4.7518
	A_52_P306357	ENSMUST00000198732	#N/A	5.42578	9.96426e-06	0.00455533	3.39054	-1.91768
	A_30_P01017625	chr7:111526943-111545093_F	0	9.34088	1.02443e-05	0.00464038	3.36529	1.14762
	A_30_P01021929	chr9:118291593-118324230_F	0	7.90772	1.17297e-05	0.00521752	3.24192	1.05193
	A_51_P369252	NM_001080995	Ddias	6.53568	1.20966e-05	0.00533265	3.21386	1.3686
	A_51_P444954	NM_172953	Serpina5	4.0298	1.24047e-05	0.0054201	3.19094	-1.85137
	A_55_P2033780	NM_010174	Fabp3	12.5687	1.28062e-05	0.00549098	3.16193	2.5689
	A_51_P271208	NM_009642	Agtrap	7.1786	1.2812e-05	0.00549098	3.16152	-1.25791
	A_66_P136671	ENSMUST00000106916	#N/A	5.43909	1.30393e-05	0.00549098	3.14549	1.75036
	A_52_P674338	NM_207655	Egfr	6.94562	1.34636e-05	0.00558613	3.11632	-1.20135
	A_66_P137576	NM_001166651	Klhl33	4.91933	1.41831e-05	0.00583563	3.06889	2.11146
	A_52_P354373	NR_037956	Lockd	7.5232	1.46201e-05	0.00596573	3.04124	-1.58805
	A_55_P2797308	NM_008651	Mybl1	7.39849	1.50454e-05	0.00600674	3.01512	1.28874
	A_66_P125004	NM_145150	Prc1	5.17537	1.50822e-05	0.00600674	3.01289	-1.86354
	A_52_P612803	NM_009831	Ccng1	12.7671	1.54515e-05	0.00610322	2.99086	1.09414
	A_55_P2005764	NM_001243104	Gm6408	4.66834	1.59015e-05	0.00623112	2.9647	1.77834
	A_55_P2722644	NM_009448	Tuba1c	12.5438	1.62909e-05	0.00633343	2.94266	-1.02327
	A_51_P513013	NM_144912	Rad9b	5.46274	1.67849e-05	0.00643776	2.91545	3.20131
	A_55_P2023542	NM_007719	Ccr7	6.69303	1.71141e-05	0.00649994	2.89775	-1.56904
	A_65_P18501	BY763960	0	5.00991	1.99894e-05	0.00747695	2.75629	-1.39178
	A_52_P211223	NM_175384	Cdca2	5.5987	2.10461e-05	0.00764166	2.70936	-1.2992
	A_51_P451151	NM_026785	Ube2c	6.87177	2.10471e-05	0.00764166	2.70932	-1.93143
	A_51_P449325	NM_008206	H2-Oa	6.35802	2.273e-05	0.00807387	2.63926	-1.44779
	A_55_P2025383	NM_172834	Loxhd1	5.13438	2.32347e-05	0.00814327	2.61925	1.6156
	A_51_P133137	NM_009004	Kif20a	6.90083	2.32552e-05	0.00814327	2.61845	-1.51289
	A_66_P120280	NM_001033528	Usp36	5.69134	2.35405e-05	0.00818514	2.60734	-1.59763
	A_55_P2915840	NM_146050	Oit1	4.61727	2.44779e-05	0.00839286	2.57178	1.64064
	A_55_P1980796	NM_008367	Il2ra	5.20887	2.5256e-05	0.00857007	2.54328	-1.31461
	A_52_P631547	NM_001081106	Cytl1	9.9334	2.55155e-05	0.00857007	2.53397	1.50353
	A_52_P316728	ENSMUST00000137465	#N/A	4.78869	2.76671e-05	0.00919769	2.46024	-1.4576
	A_51_P342652	NM_008339	Cd79b	8.54209	2.77566e-05	0.00919769	2.4573	-1.36839
	A_51_P253803	NM_001081117	Mki67	7.04214	2.96415e-05	0.0096284	2.39747	-1.99633
	A_52_P667066	NR_040306	6720468P15Rik	4.58955	3.15633e-05	0.0101857	2.34027	1.97165
	A_55_P2093679	NM_181419	Zfp599	5.64469	3.25193e-05	0.0102924	2.3131	-1.14676
	A_51_P195034	NM_028039	Esco2	4.52896	3.4188e-05	0.0106835	2.26754	-1.76216
	A_51_P408071	NM_001042421	Kntc1	5.47763	3.57487e-05	0.011101	2.2269	-1.69149
	A_66_P120837	NM_011623	Top2a	6.22067	3.62305e-05	0.0111803	2.21471	-1.99172
	A_51_P146149	NM_008437	Napsa	8.70351	3.70408e-05	0.0113593	2.19457	-1.76724
	A_65_P17950	AF113001	0	7.20686	3.90703e-05	0.0118347	2.14601	-1.10286
	A_55_P2185742	NM_153156	Stoml3	4.78493	4.0365e-05	0.0120797	2.11634	2.27732
	A_55_P2155226	ENSMUST00000073347	#N/A	4.65239	4.03684e-05	0.0120797	2.11626	2.0674
	A_52_P318673	NM_009117	Saa1	11.3144	4.24592e-05	0.0126288	2.0703	3.97644
	A_65_P08110	ENSMUST00000132683	#N/A	5.05367	4.33523e-05	0.012702	2.05135	1.22188
	A_55_P2037439	NM_001172092	Depdc1a	4.60925	4.63657e-05	0.0133097	1.99019	-1.65899
	A_55_P2504970	NM_011523	Synj2	5.70643	4.80323e-05	0.0137084	1.95806	1.44255
	A_52_P27602	NM_024245	Kif23	5.80743	4.87497e-05	0.0138331	1.94457	-1.14739
	A_55_P2803316	NM_146208	Neil3	5.51698	4.96284e-05	0.0138833	1.92831	-1.83212
	A_66_P127675	NM_194340	Prr14l	4.89238	5.00994e-05	0.0138833	1.91971	1.69974
	A_51_P457528	NM_007630	Ccnb2	7.11738	5.03325e-05	0.0138833	1.91549	-1.5091
	A_55_P2032916	NM_139142	Slc6a20a	6.49182	5.40385e-05	0.0146599	1.85085	-1.73422
	A_66_P131227	NM_153523	Tcstv3	4.93548	5.53712e-05	0.0149393	1.82868	-1.40474
	A_55_P2019327	ENSMUST00000101004	#N/A	4.72009	5.59581e-05	0.0149665	1.81909	1.37055
	A_55_P1969665	NM_001111336	Hsd3b4	4.24073	5.63812e-05	0.0149665	1.81224	-1.81449
	A_51_P255304	NM_007617	Cav3	9.25481	5.67332e-05	0.0149794	1.80657	1.22323
	A_55_P2743349	NM_024440	Derl3	8.14718	5.74333e-05	0.0149897	1.79542	-1.70763
	A_55_P2743902	NM_001081360	#N/A	6.0791	5.76829e-05	0.0149897	1.79147	-1.37957
	A_51_P196972	NM_011403	Slc4a1	5.45465	5.83597e-05	0.0150861	1.78086	-2.01565
	A_65_P15195	ENSMUST00000142181	#N/A	5.14176	5.89596e-05	0.0151618	1.77156	-1.1701
	A_55_P2642843	ENSMUST00000182177	#N/A	5.19147	6.1043e-05	0.0154899	1.73997	1.78848
	A_52_P30984	NM_028222	Cdkn3	5.64204	6.13279e-05	0.0154899	1.73573	-2.02788
	A_52_P57296	ENSMUST00000128275	#N/A	7.16403	6.14901e-05	0.0154899	1.73333	-1.01023
	A_66_P100853	NM_001177544	Hist1h2ao	12.1017	6.27226e-05	0.0157201	1.71528	-1.14123
	A_55_P2830306	NM_013868	Hspb7	11.2448	6.54918e-05	0.0162492	1.67598	1.34152
	A_52_P331237	NM_010166	Eya3	5.13819	6.60068e-05	0.0162951	1.66886	-1.13294
	A_52_P124472	NM_019697	Kcnd2	6.6549	6.73421e-05	0.0165216	1.65064	1.0761
	A_55_P2113703	NM_019866	Spib	5.03112	6.7783e-05	0.0165216	1.64471	-1.49487
	A_52_P390944	NM_016803	Chst3	7.42325	6.7928e-05	0.0165216	1.64277	-1.43507
	A_55_P2803242	NM_172578	Mis18bp1	4.67327	7.00095e-05	0.0166988	1.61532	-1.50564
	A_51_P478881	NM_146213	Ces4a	4.88281	7.11677e-05	0.0168126	1.6004	-2.08135
	A_51_P232474	NM_028028	Zswim1	5.65405	7.36116e-05	0.0169046	1.5697	-1.32036
	A_51_P154485	NM_145141	Fcrla	5.65275	7.5649e-05	0.0172919	1.54487	-1.47511
	A_66_P109141	NR_131057	Gm38416	5.02649	7.63231e-05	0.0172919	1.53681	-1.43389
	A_55_P2907840	NM_053078	Nrep	12.8768	7.63485e-05	0.0172919	1.5365	-1.07309
	A_52_P490159	NM_011798	Xcr1	4.92802	7.71827e-05	0.017401	1.52662	-1.10978
	A_52_P398941	ENSMUST00000129374	#N/A	4.29684	7.89286e-05	0.0176501	1.50629	-1.6833
	A_55_P2716192	ENSMUST00000155026	#N/A	5.84749	7.90627e-05	0.0176501	1.50474	-1.19275
	A_55_P2727778	NM_027559	Cfap43	5.57161	8.37236e-05	0.0183723	1.45267	1.5914
	A_51_P326499	NM_007691	Chek1	5.33302	8.5345e-05	0.0186452	1.43524	-1.12235
	A_55_P2101696	NM_008141	Gnat2	7.00784	8.65419e-05	0.0187295	1.42258	-1.02656
	A_51_P193185	NM_013593	Mb	12.1239	8.68688e-05	0.0187295	1.41915	3.61801
	A_52_P1139792	AK042676	0	6.47038	8.77248e-05	0.0188318	1.41024	-1.23157
	A_52_P390913	NM_025725	Ccdc96	4.30952	9.00084e-05	0.0192384	1.38689	-1.48783
	A_52_P212293	AK054400	Set	5.00316	9.11764e-05	0.0194041	1.37517	-1.13496
	A_55_P2156810	NM_001162928	Pom121l2	4.63971	9.16966e-05	0.019431	1.37	1.79697
	A_51_P490509	NM_009773	Bub1b	5.71038	9.24308e-05	0.0194737	1.36275	-1.49482
	A_65_P04066	ENSMUST00000123174	#N/A	4.88544	9.26869e-05	0.0194737	1.36024	1.32115
	A_55_P2135203	XR_381388	Gm45941	5.23141	9.41341e-05	0.0196496	1.34616	1.71679
	A_55_P1952256	NM_172301	Ccnb1	5.01374	9.49221e-05	0.0196496	1.33858	-1.84521
	A_30_P01022199	chr18:83087114-83122014_F	0	4.23047	9.51161e-05	0.0196496	1.33672	-1.1606
	A_30_P01020960	chr17:29183003-29217681_R	0	6.74782	9.612e-05	0.0197743	1.32718	1.46367
	A_51_P190111	NM_008566	Mcm5	7.63947	9.88534e-05	0.0201685	1.30171	-1.0898
	A_51_P390285	NM_026235	Larp6	7.2091	9.93509e-05	0.0201866	1.29714	1.0889
	A_55_P2925449	ENSMUST00000134710	#N/A	7.15008	0.000102973	0.0206202	1.26461	2.01211
	A_66_P108394	NM_177733	E2f2	6.92704	0.000102977	0.0206202	1.26458	-1.12864
	A_52_P440265	XR_390980	9230110K08Rik	7.31825	0.00010397	0.0206202	1.25586	-1.08233
	A_55_P2737812	ENSMUST00000189612	#N/A	3.84314	0.000105119	0.0207606	1.24587	-1.52447
	A_55_P2156963	NM_001033229	Cyp11b1	4.0308	0.00010723	0.0210931	1.22781	-1.75518
	A_55_P2143851	NM_001005424	Ajm1	4.98656	0.000108635	0.0212846	1.21599	1.49327
	A_55_P2736954	AK157873	Slc25a35	6.43977	0.000111557	0.0216851	1.19187	-1.32106
	A_51_P500044	NM_013703	Vldlr	10.3399	0.000112092	0.0217036	1.18753	1.07902
	A_66_P126171	NM_009445	Ttk	5.06602	0.000113944	0.0218973	1.17265	-1.87697
	A_55_P2928248	NM_175471	Cyb5rl	4.08897	0.000113979	0.0218973	1.17236	2.23641
	A_55_P2735340	AK142431	0	4.44758	0.000116899	0.0222848	1.14939	-1.23606
	A_66_P124226	NR_028438	9230102K24Rik	4.72766	0.00011738	0.0222905	1.14566	1.56726
	A_52_P371108	NM_011799	Cdc6	5.72387	0.000117913	0.0223058	1.14155	-1.18219
	A_55_P2102769	NM_153145	Abca8a	4.91713	0.000118876	0.0223231	1.13416	-1.24408
	A_55_P2106768	NM_001033289	Slc9a2	5.95039	0.000119281	0.0223231	1.13107	1.08921
	A_51_P515649	NM_053147	Pcdhb22	5.72873	0.000121608	0.0224356	1.11353	-1.29044
	A_51_P192397	NM_020052	Scube2	7.97438	0.000121685	0.0224356	1.11295	1.01731
	A_55_P2043013	XR_384707	#N/A	6.22439	0.000123503	0.0225846	1.09948	1.00093
	A_55_P2035286	NM_010931	Uhrf1	7.08386	0.000125907	0.0227634	1.08198	-1.65553
	A_52_P318073	ENSMUST00000198525	#N/A	4.68275	0.000126219	0.0227634	1.07973	-2.14353
	A_51_P370640	NM_199468	Rtl3	4.87277	0.000130651	0.0233724	1.0484	1.98099
	A_55_P1974367	NM_010174	Fabp3	12.1986	0.000132101	0.0234466	1.03838	2.2743
	A_55_P2003513	NM_013559	Hsph1	9.63686	0.000132567	0.0234466	1.03518	-1.04298
	A_51_P386983	NM_009406	Tnni3	11.4145	0.000132966	0.0234466	1.03246	2.87554
	A_55_P2133220	NM_001013377	Arhgef39	6.26626	0.000134828	0.0236904	1.01983	-1.20746
	A_66_P114744	XR_001778323	D930030F02Rik	5.37563	0.000137999	0.0240587	0.998724	1.80249
	A_55_P2716177	ENSMUST00000137377	#N/A	5.18464	0.000138167	0.0240587	0.997619	1.44685
	A_52_P512301	NM_019479	Hes6	8.01423	0.000138426	0.0240587	0.995922	-1.04468
	A_52_P11402	NM_198119	Lrrc24	5.87368	0.000138954	0.0240587	0.992468	-1.08863
	A_65_P17289	ENSMUST00000030185	#N/A	7.15158	0.000142152	0.0243703	0.97181	-1.17243
	A_51_P485810	NM_153781	Pygb	8.06049	0.000145468	0.0247281	0.950885	-1.31622
	A_30_P01029106	chr4:53312709-53355184_R	0	4.47164	0.00014766	0.0248775	0.937309	1.41429
	A_52_P247593	NR_131038	9330199G10Rik	3.89802	0.000148135	0.0248775	0.934399	1.76294
	A_55_P2158011	NM_026412	Knstrn	5.53123	0.0001502	0.0250977	0.921831	-1.56846
	A_55_P2133370	XR_168405	Gm4610	5.15765	0.000150462	0.0250977	0.92025	1.8693
	A_55_P2093949	NM_146183	Zfp428	6.90991	0.000153502	0.0255185	0.9021	-1.01407
	A_55_P2135341	NM_029686	Pkd1l2	3.81943	0.000165724	0.0272748	0.832593	2.52971
	A_55_P2731121	NM_178679	Zfp365	8.88716	0.000167359	0.0274525	0.823686	1.04569
	A_51_P285077	NM_029095	Hhatl	7.95755	0.000169253	0.0276712	0.813477	1.28346
	A_55_P2811769	NR_029456	Mccc1os	5.39754	0.000174698	0.028188	0.78476	-1.05411
	A_55_P2729165	NM_023223	Cdc20	6.5696	0.000175335	0.0281987	0.781455	-1.46143
	A_66_P119599	LF195313	0	3.86855	0.000176546	0.0282137	0.775211	2.02174
	A_51_P165293	NM_198415	Ckmt2	10.8005	0.000183353	0.0288309	0.740901	2.50611
	A_30_P01027553	chr5:115806200-115834425_F	0	4.26005	0.000194341	0.0303591	0.688133	2.86812
	A_55_P2929773	NM_009828	Ccna2	5.60548	0.000196252	0.0304708	0.679261	-1.40405
	A_52_P566129	NM_027921	Slc16a14	3.69721	0.000201348	0.0309822	0.65602	-1.94206
	A_66_P103547	ENSMUST00000122024	#N/A	5.38972	0.000201675	0.0309822	0.654549	-1.03177
	A_55_P2509739	NR_015562	9530036O11Rik	5.31707	0.000204764	0.0312038	0.640767	2.06016
	A_30_P01018271	chr14:99735346-99735699_R	0	4.74324	0.00020555	0.0312271	0.637297	-1.2708
	A_55_P2297300	NR_040324	A730056A06Rik	5.06508	0.000212953	0.0320874	0.605224	1.30396
	A_55_P2724479	XM_006507466	Hs3st2	4.41291	0.000217609	0.0326573	0.585623	1.47421
	A_51_P246119	NM_001081363	Cenpf	6.5724	0.000221106	0.0330815	0.571178	-1.70817
	A_55_P1969960	NM_007849	Defa25	4.98269	0.000222294	0.0331588	0.566322	1.24229
	A_55_P2721673	ENSMUST00000153120	#N/A	6.03232	0.000226553	0.033591	0.549127	1.99124
	A_66_P105119	BG088133	0	4.99229	0.000231591	0.0341428	0.529197	1.55842
	A_51_P413130	NM_010858	Myl4	12.4923	0.000236036	0.0346846	0.511975	2.22754
	A_51_P232868	NM_001081656	Neurl1b	8.51226	0.000239687	0.0351167	0.498068	-1.06209
	A_51_P230103	NM_001012273	Birc5	7.38777	0.000241551	0.035285	0.491051	-1.48758
	A_55_P2721613	ENSMUST00000123503	#N/A	4.29478	0.000250529	0.0363813	0.457995	1.31728
	A_51_P219483	NM_001024619	Tsku	8.5528	0.000261832	0.0377709	0.418033	-1.27736
	A_51_P471608	NM_146915	Olfr1336	4.57777	0.000264038	0.0378971	0.410437	1.15529
	A_55_P2006625	ENSMUST00000027162	#N/A	4.13949	0.000269717	0.0384884	0.391169	1.37754
	A_55_P2150851	ENSMUST00000044682	#N/A	4.0893	0.000275276	0.0389783	0.372696	2.55231
	A_55_P2095251	NM_145973	Ell3	6.71302	0.000280949	0.0392801	0.35423	1.19575
	A_66_P113827	AK046650	0	7.25304	0.000281405	0.0392801	0.352762	-1.43534
	A_55_P2742231	NM_027389	Gon4l	5.64288	0.00028587	0.0396302	0.338511	-1.24535
	A_55_P2107045	NM_010858	Myl4	13.165	0.000286867	0.0396302	0.335363	1.97785
	A_52_P527874	NM_199447	Rrp12	5.96479	0.000289413	0.0396302	0.327365	-1.30411
	A_55_P2489919	NM_029617	Knl1	4.58152	0.000289734	0.0396302	0.32636	-1.60454
	A_66_P116628	ENSMUST00000118843	#N/A	5.64432	0.000289758	0.0396302	0.326285	-1.93232
	A_52_P506995	NM_029639	Plet1	7.13007	0.000295283	0.0401633	0.309191	-1.21788
	A_55_P2932041	NM_001252451	Cldnd1	6.91904	0.000303569	0.0407294	0.284144	-1.19575
	A_55_P2739551	AK182512	0	4.63593	0.000306727	0.0409755	0.274779	1.78248
	A_52_P332513	BC024694	Gm9798	5.49624	0.000311567	0.0414645	0.260613	-1.28107
	A_55_P2859487	XR_380898	Gm36208	5.9517	0.000318024	0.0420811	0.242054	1.9631
	A_52_P290511	NM_173033	Tstd2	7.74138	0.000318797	0.0420811	0.23986	-1.16042
	A_30_P01033065	chr10:121498271-121512171_F	0	5.21836	0.00031961	0.0420811	0.237555	1.19541
	A_52_P1109107	XM_006497531	Plxdc2	6.36769	0.000324985	0.0424493	0.222466	1.29833
	A_51_P351828	NM_147075	Olfr656	4.9321	0.000326015	0.0424714	0.219605	2.67123
	A_55_P1970214	AK046933	Alg14	6.5092	0.000330381	0.0429269	0.207572	1.04516
	A_52_P979548	XM_006510339	Ccdc15	4.6178	0.00033979	0.0434631	0.182173	1.11105
	A_51_P249608	ENSMUST00000219000	#N/A	9.03836	0.000347173	0.0440651	0.162732	1.61802
	A_55_P2032649	ENSMUST00000170959	#N/A	4.47143	0.000350284	0.0441712	0.154663	1.95998
	A_55_P2813043	BE950591	0	4.01253	0.000351588	0.0441712	0.151305	1.57887
	A_66_P129538	NM_178389	#N/A	8.10237	0.000353587	0.0441974	0.146179	-1.28699
	A_55_P2743470	NM_133238	Cd209a	5.63403	0.000362526	0.0447053	0.123603	-1.30117
	A_55_P2798063	NM_001162500	Parvg	6.03615	0.000363068	0.0447053	0.122254	-1.17587
	A_55_P2727188	AK006973	1700081N11Rik	6.54266	0.000363073	0.0447053	0.122241	-1.27181
	A_55_P2046563	NM_001111143	Cym	4.60728	0.000390265	0.0471123	0.0569556	-1.43334
	A_55_P2279852	BG069336	AU019202	5.06534	0.000392693	0.047196	0.0513496	-1.54509
	A_30_P01029285	chr1:100501706-100608933_F	0	4.98378	0.000395232	0.0472498	0.0455264	1.28282
	A_52_P240693	NM_177587	Aqp12	4.15889	0.000402237	0.0473197	0.0296506	1.34245
	A_55_P2941602	ENSMUST00000190892	#N/A	4.77192	0.000403619	0.0473197	0.0265502	1.37255
	A_55_P2738387	ENSMUST00000210281	#N/A	4.52443	0.000404412	0.0473197	0.0247755	-1.21369
	A_55_P2216976	AK143258	#N/A	4.15735	0.000405188	0.0473197	0.0230439	-2.4822
	A_55_P2161455	NM_001167705	Serpina3a	4.77648	0.0004054	0.0473197	0.022572	1.80858
	A_51_P209818	NM_011178	Prtn3	5.2293	0.00040727	0.0474258	0.0184141	-1.54099
	A_52_P842938	XR_880467	Gm35172	5.0131	0.000410478	0.0476869	0.011324	2.68633
	A_30_P01021461	chr2:119697845-119719245_F	0	7.22991	0.000415705	0.0481808	-0.00010914	-1.14416
	A_55_P2502861	NM_009406	Tnni3	12.5804	0.000419373	0.0483788	-0.0080451	2.56559
	A_51_P248638	NM_021503	Myoz2	10.3271	0.000434486	0.0495415	-0.0400255	2.25407
	A_51_P225781	NM_173767	Insc	5.73808	0.000440478	0.0499121	-0.0523967	-1.16184

## Sheet: 4Gy
	ProbeName	SystematicName	Symbol	AveExpr	P.Value	adj.P.Val	B	logFC
	A_51_P363947	NM_007669	Cdkn1a	11.9217	6.97087e-21	3.4418e-16	33.9851	3.81244
	A_51_P169730	NM_008218	Hba-a1	14.1542	4.67478e-17	1.01565e-12	26.9501	-5.06826
	A_55_P1973809	NM_008220	Hbb-bt	11.0049	6.17116e-17	1.01565e-12	26.7178	-6.41496
	A_52_P354844	NM_001161432	Eda2r	7.86965	1.39164e-16	1.71778e-12	26.0345	3.1208
	A_55_P1962299	NM_001083955	Hba-a2	14.1352	4.38776e-16	4.33282e-12	25.0614	-5.03304
	A_51_P329928	NM_013750	Phlda3	11.8861	1.62654e-15	1.33848e-11	23.9399	2.19653
	A_55_P1962303	NM_008218	Hba-a1	14.2302	3.20886e-15	2.26334e-11	23.3539	-4.90598
	A_55_P1986282	NM_001111099	Cdkn1a	8.16047	7.21586e-14	4.32819e-10	20.6325	2.52397
	A_55_P2092219	NM_027997	Serpina9	7.82378	7.88952e-14	4.32819e-10	20.5536	-4.50392
	A_51_P131315	NM_027997	Serpina9	7.04023	8.98653e-14	4.43701e-10	20.4385	-4.6633
	A_55_P1957413	NM_019391	Lsp1	11.4347	4.53947e-13	2.03756e-09	18.9989	-1.26727
	A_55_P2752103	BB189136	0	7.69579	1.20064e-12	4.58812e-09	18.1279	2.37496
	A_55_P2038540	NM_016956	Hbb-b2	10.5667	1.20804e-12	4.58812e-09	18.1224	-4.86752
	A_55_P2831206	NM_009844	#N/A	6.51923	2.28277e-12	8.05067e-09	17.55	-2.64465
	A_55_P2150976	LF201297	0	13.5794	5.94315e-12	1.95625e-08	16.6859	-1.78806
	A_55_P2108151	NM_001278161	Hbb-b1	12.5779	1.849e-11	5.70578e-08	15.6558	-4.686
	A_52_P136914	NM_024437	Nudt7	12.3975	2.08628e-11	6.0593e-08	15.5459	-1.88794
	A_52_P553589	ENSMUST00000110070	#N/A	8.39851	2.90701e-11	7.97394e-08	15.2436	1.45648
	A_55_P2002963	NM_001301374	Coro1a	10.4336	6.19314e-11	1.60937e-07	14.5528	-1.46435
	A_52_P156452	NM_007717	Cmah	7.78741	7.13592e-11	1.76165e-07	14.4232	-1.47277
	A_52_P63044	NM_019391	Lsp1	9.3257	1.04116e-10	2.44791e-07	14.0772	-1.68203
	A_55_P2127702	NM_001253809	Racgap1	6.39214	1.2339e-10	2.76921e-07	13.9214	-2.08867
	A_55_P2160686	NM_001310646	Tsc22d1	12.2458	2.07905e-10	4.46309e-07	13.4424	-1.26868
	A_52_P674338	NM_207655	Egfr	6.94562	4.96243e-10	1.0209e-06	12.6415	-1.98276
	A_55_P2079079	NM_009844	#N/A	5.65366	5.27821e-10	1.04243e-06	12.5846	-3.29239
	A_55_P1988083	NM_145150	Prc1	6.89444	6.0465e-10	1.14823e-06	12.4593	-3.46159
	A_55_P2103706	XR_882048	Ccnb1-ps	5.22393	7.19126e-10	1.31504e-06	12.2992	-3.85874
	A_55_P1953387	NM_001272097	Fabp5	13.0656	7.79349e-10	1.37427e-06	12.225	-1.76734
	A_51_P209319	NM_016752	Slc35b1	13.9814	8.22951e-10	1.40112e-06	12.1747	-1.00471
	A_30_P01024020	chr1:133839368-133839762_F	0	6.69808	1.31411e-09	2.16276e-06	11.7422	1.96663
	A_51_P316042	NM_175362	Card11	7.67107	1.37957e-09	2.19726e-06	11.6972	-1.36461
	A_51_P378298	NM_026976	Fcmr	6.40212	2.09737e-09	3.23611e-06	11.3094	-3.08591
	A_55_P2111980	NM_008295	Hsd3b5	5.90432	2.63092e-09	3.93633e-06	11.0994	-3.6543
	A_51_P280446	NM_022324	Sdf2l1	10.5557	2.88691e-09	4.19231e-06	11.0133	-1.53651
	A_55_P2187918	NM_028760	Cep55	6.48873	4.03979e-09	5.68202e-06	10.7017	1.6203
	A_66_P122699	ENSMUST00000111752	#N/A	9.48034	4.14292e-09	5.68202e-06	10.6783	1.95076
	A_51_P278334	NM_013703	Vldlr	11.3777	4.6715e-09	6.19786e-06	10.5668	1.68353
	A_66_P130916	NM_010389	H2-Ob	6.33873	4.7701e-09	6.19786e-06	10.5474	-1.53716
	A_66_P108394	NM_177733	E2f2	6.92704	5.12757e-09	6.4915e-06	10.4803	-1.947
	A_51_P342652	NM_008339	Cd79b	8.54209	5.2745e-09	6.51058e-06	10.4541	-2.14727
	A_51_P148670	NM_024437	Nudt7	13.6033	6.12564e-09	7.37677e-06	10.3151	-1.39407
	A_55_P2013336	NM_010790	Melk	5.10024	6.34917e-09	7.4639e-06	10.2819	-2.44347
	A_51_P416419	NM_007591	Calr	14.3636	7.06006e-09	8.1066e-06	10.1832	-1.19096
	A_55_P2157068	NM_001033364	Cdhr2	8.91502	7.28188e-09	8.17126e-06	10.1545	1.26541
	A_30_P01031521	chr8:108153471-108159346_F	0	8.29752	7.84318e-09	8.41846e-06	10.0855	1.24568
	A_55_P2052563	NM_010495	#N/A	12.6114	1.02854e-08	1.0805e-05	9.83337	1.72178
	A_51_P308298	NM_172118	Myl9	13.0966	1.08358e-08	1.11459e-05	9.78488	-1.04714
	A_55_P2735435	NM_008279	#N/A	7.25249	1.12075e-08	1.1293e-05	9.7535	-1.5178
	A_51_P444447	NM_007679	Cebpd	12.2385	1.24663e-08	1.21637e-05	9.65444	1.48877
	A_51_P449325	NM_008206	H2-Oa	6.35802	1.25642e-08	1.21637e-05	9.64716	-2.15834
	A_55_P2228122	ENSMUST00000073521	#N/A	8.50862	1.88168e-08	1.75295e-05	9.27109	-1.53732
	A_55_P1996946	NM_023223	Cdc20	8.20874	1.91896e-08	1.75457e-05	9.25281	-2.75472
	A_55_P2135203	XR_381388	Gm45941	5.23141	2.01147e-08	1.78832e-05	9.20895	2.7699
	A_55_P1964648	NM_001037719	Btla	5.56058	2.02832e-08	1.78832e-05	9.20118	-2.06458
	A_51_P401921	NM_011480	Srebf1	13.1252	2.07793e-08	1.79993e-05	9.17866	-1.28391
	A_55_P2122841	LF196892	0	11.8396	2.4554e-08	2.00957e-05	9.02311	-1.94153
	A_52_P106259	NM_207655	Egfr	10.5381	2.48276e-08	2.00957e-05	9.01278	-1.60125
	A_52_P306357	ENSMUST00000198732	#N/A	5.42578	3.67449e-08	2.87975e-05	8.64722	-2.58264
	A_55_P1988872	NM_001242934	Bcl11a	6.05679	3.83402e-08	2.95783e-05	8.60757	-2.09217
	A_55_P2119877	ENSMUST00000108229	#N/A	8.20599	4.43763e-08	3.33706e-05	8.47115	1.3203
	A_51_P175580	NM_021897	Trp53inp1	11.834	4.46077e-08	3.33706e-05	8.4663	1.45016
	A_51_P253803	NM_001081117	Mki67	7.04214	4.72896e-08	3.46985e-05	8.41181	-2.8523
	A_55_P2111855	NM_178389	#N/A	8.15052	4.77883e-08	3.46985e-05	8.40203	-1.99636
	A_30_P01031052	chr19:16059564-16085402_F	0	8.29751	5.4471e-08	3.89775e-05	8.27985	1.28212
	A_55_P2159264	NM_001113386	Lifr	10.9839	5.86635e-08	4.02155e-05	8.21063	-1.36942
	A_30_P01030698	chr11:16831925-16851121_R	0	6.05861	5.88146e-08	4.02155e-05	8.20823	-1.62552
	A_52_P33382	ENSMUST00000128900	#N/A	6.0645	5.95845e-08	4.02155e-05	8.19609	-3.14941
	A_30_P01021179	chr6:134879009-134880130_F	0	6.41244	6.23442e-08	4.02155e-05	8.15381	-2.61935
	A_52_P1197913	NM_008655	Gadd45b	11.5586	6.23772e-08	4.02155e-05	8.15332	1.73064
	A_52_P612803	NM_009831	Ccng1	12.7671	6.25425e-08	4.02155e-05	8.15085	1.4779
	A_30_P01021461	chr2:119697845-119719245_F	0	7.22991	6.28872e-08	4.02155e-05	8.14571	-1.97516
	A_52_P416756	NM_033075	D17H6S56E-5	7.33171	6.35004e-08	4.02155e-05	8.13665	-2.42018
	A_55_P2797308	NM_008651	Mybl1	7.39849	6.35315e-08	4.02155e-05	8.1362	1.73649
	A_51_P315904	NM_011817	Gadd45g	12.3026	6.66673e-08	4.16662e-05	8.09121	2.54408
	A_66_P129538	NM_178389	#N/A	8.10237	7.21922e-08	4.41757e-05	8.01685	-2.17641
	A_55_P2023542	NM_007719	Ccr7	6.69303	7.2472e-08	4.41757e-05	8.01324	-2.11857
	A_55_P1981964	ENSMUST00000010286	#N/A	7.72361	7.48229e-08	4.50525e-05	7.98342	-1.32833
	A_51_P369200	NM_028109	Tpx2	5.8553	7.60999e-08	4.52693e-05	7.96762	-2.44767
	A_55_P2016105	NM_133753	#N/A	13.649	8.23723e-08	4.84172e-05	7.89363	1.56325
	A_66_P109141	NR_131057	Gm38416	5.02649	8.61079e-08	4.9436e-05	7.8522	-2.12889
	A_51_P481920	NM_009828	Ccna2	6.41379	9.47572e-08	5.37764e-05	7.76277	-2.59919
	A_55_P2027836	NM_020275	Tnfrsf10b	8.4719	1.11206e-07	6.23943e-05	7.61319	1.50033
	A_52_P70796	NM_007551	Cxcr5	5.31099	1.18076e-07	6.48452e-05	7.55716	-1.86043
	A_51_P369252	NM_001080995	Ddias	6.53568	1.19159e-07	6.48452e-05	7.54863	1.76463
	A_55_P2722383	ENSMUST00000129882	#N/A	8.14872	1.19515e-07	6.48452e-05	7.54584	1.03655
	A_52_P390944	NM_016803	Chst3	7.42325	1.30979e-07	7.0293e-05	7.46022	-2.07015
	A_51_P245796	NM_029083	Ddit4	11.9953	1.40322e-07	7.44974e-05	7.3958	1.76919
	A_52_P354373	NR_037956	Lockd	7.5232	1.75121e-07	8.95532e-05	7.18865	-2.0337
	A_55_P2845263	NM_001042591	Arrdc3	12.3261	1.75936e-07	8.95532e-05	7.18431	-1.15465
	A_52_P153291	NM_145700	Ackr4	7.87379	1.80535e-07	9.09566e-05	7.16018	-1.26371
	A_66_P110742	ENSMUST00000067743	#N/A	6.77212	1.83822e-07	9.16769e-05	7.14331	1.53098
	A_55_P2548316	XR_379023	Gm35472	7.37271	1.97305e-07	9.74171e-05	7.07711	1.28409
	A_55_P2802151	NM_007641	Ms4a1	6.52615	2.09605e-07	0.000102466	7.02054	-2.74257
	A_65_P02117	ENSMUST00000107425	#N/A	7.80598	2.20019e-07	0.000106502	6.97518	1.11194
	A_52_P1084809	AK079279	Gm39334	3.54042	2.5027e-07	0.000118816	6.85466	2.97607
	A_66_P120837	NM_011623	Top2a	6.22067	2.65828e-07	0.000125	6.79823	-2.65332
	A_55_P2097518	NM_001080943	Zdhhc22	7.53153	2.77063e-07	0.000129054	6.7595	-2.69425
	A_55_P2035286	NM_010931	Uhrf1	7.08386	2.929e-07	0.000133904	6.70749	-2.40305
	A_55_P2101696	NM_008141	Gnat2	7.00784	2.99616e-07	0.000135718	6.68627	-1.4467
	A_51_P430071	NM_178214	Hist2h2be	9.31364	4.15427e-07	0.000186466	6.38041	-1.02499
	A_51_P339098	NR_002861	Serpina4-ps1	5.39309	4.39065e-07	0.000195301	6.3286	-2.74384
	A_51_P344566	NM_011121	Plk1	5.97904	4.81824e-07	0.000212407	6.24161	-1.66141
	A_30_P01018486	chr1:59449275-59474025_F	0	4.36626	4.96871e-07	0.000217102	6.21282	-1.92431
	A_55_P2497039	NM_001271566	Cdc7	6.69814	5.23959e-07	0.000226929	6.16312	-1.34218
	A_51_P500044	NM_013703	Vldlr	10.3399	5.83235e-07	0.000250282	6.06277	1.49818
	A_66_P134523	NM_001037170	Tomm40l	9.16748	6.00891e-07	0.000253576	6.03485	-1.0424
	A_55_P1979191	NM_001017433	Tbata	7.55842	6.1599e-07	0.000255579	6.01161	1.34086
	A_55_P2731121	NM_178679	Zfp365	8.88716	6.53628e-07	0.000266713	5.95607	1.48893
	A_55_P2011937	NM_001163359	Fignl1	6.9055	6.9389e-07	0.000278538	5.9001	-2.10452
	A_51_P208680	NM_145409	Chtf18	6.07357	6.99566e-07	0.000278551	5.89247	-1.16772
	A_52_P495869	NM_010658	Mafb	7.90743	7.17999e-07	0.000283604	5.86812	1.57346
	A_52_P300445	NM_018731	Atp4a	4.55435	7.72419e-07	0.000301977	5.7997	-2.37487
	A_52_P253748	NM_001024699	Zbtb45	8.62723	7.76747e-07	0.000301977	5.79447	-1.03119
	A_55_P2727574	ENSMUST00000111953	#N/A	6.75786	7.89086e-07	0.000302018	5.77971	-1.34512
	A_52_P554007	NM_026817	Rabl2	6.06092	8.3245e-07	0.000315218	5.72961	-1.16762
	A_55_P2076560	NM_139051	Nr5a1	8.52835	9.07959e-07	0.000334549	5.64829	1.0847
	A_55_P2143279	NM_028186	Nkd2	9.71764	9.20475e-07	0.000336648	5.63547	1.29487
	A_55_P2106394	NM_026412	Knstrn	6.32202	1.0696e-06	0.000385477	5.49484	-2.08376
	A_51_P513682	NM_023284	Nuf2	5.33487	1.21049e-06	0.000426905	5.37894	-2.57846
	A_51_P183581	NM_011136	Pou2af1	6.57155	1.3108e-06	0.000455771	5.30437	-2.3112
	A_52_P422172	NM_011932	Dapp1	6.33105	1.32538e-06	0.000457617	5.29401	-1.26513
	A_55_P2745905	NM_008638	Mthfd2	6.87667	1.37745e-06	0.000472295	5.25791	-1.26031
	A_51_P190111	NM_008566	Mcm5	7.63947	1.501e-06	0.000503	5.17745	-1.42444
	A_51_P157042	NM_010217	Ccn2	13.0203	1.50776e-06	0.000503	5.17324	1.62742
	A_51_P509643	NM_001042451	Snca	6.83439	1.52313e-06	0.00050472	5.16374	-2.57721
	A_52_P211223	NM_175384	Cdca2	5.5987	1.54696e-06	0.000508359	5.1492	-1.52043
	A_52_P414464	NM_207649	Rcan2	11.3541	1.565e-06	0.000508359	5.13834	1.24197
	A_30_P01019383	chr3:65729664-65731697_R	0	5.10288	1.60091e-06	0.000514369	5.11709	1.68789
	A_51_P100991	NM_145067	Gucy2c	6.41067	1.60434e-06	0.000514369	5.11508	1.07171
	A_51_P204402	NM_011369	Shcbp1	5.62012	1.72341e-06	0.000545459	5.04802	-2.39503
	A_51_P432180	NM_001029842	Slc16a6	8.61955	1.94841e-06	0.000608864	4.93308	-1.0764
	A_55_P2729165	NM_023223	Cdc20	6.5696	1.97205e-06	0.000612378	4.92178	-1.96679
	A_55_P2158011	NM_026412	Knstrn	5.53123	1.9917e-06	0.000614613	4.9125	-2.08399
	A_66_P138645	AK020764	Mir142hg	8.84939	2.01026e-06	0.000616489	4.9038	-1.16052
	A_30_P01026752	chr1:163528792-163529312_F	0	7.72106	2.23529e-06	0.000677087	4.80441	1.08151
	A_55_P2031167	NM_010107	Efna1	12.1316	2.2683e-06	0.000682897	4.79068	-1.43909
	A_55_P2929773	NM_009828	Ccna2	5.60548	2.33371e-06	0.000689968	4.76405	-1.88869
	A_66_P125004	NM_145150	Prc1	5.17537	2.36954e-06	0.000696392	4.74978	-2.08365
	A_66_P127164	NR_038158	5730405O15Rik	7.5833	2.4321e-06	0.000710546	4.72537	-1.11733
	A_55_P2745692	ENSMUST00000177715	#N/A	6.70496	2.48221e-06	0.000720922	4.70626	-2.24208
	A_55_P1961736	NM_001286653	Rcan2	10.6156	2.50342e-06	0.00072283	4.69829	1.3936
	A_51_P478881	NM_146213	Ces4a	4.88281	2.57096e-06	0.000738016	4.67336	-2.57592
	A_52_P161495	NM_009744	Bcl6	11.1569	2.62709e-06	0.000749768	4.65313	-1.23853
	A_55_P1983921	NM_021352	#N/A	6.44664	2.70329e-06	0.000762699	4.62634	-1.34667
	A_51_P180463	NM_007804	Cux2	7.30674	2.78844e-06	0.000782252	4.5973	1.54769
	A_55_P2907840	NM_053078	Nrep	12.8768	3.03517e-06	0.0008372	4.51788	-1.32229
	A_55_P2113703	NM_019866	Spib	5.03112	3.20576e-06	0.000879341	4.46666	-1.8203
	A_51_P105078	NM_011311	S100a4	10.4726	3.39957e-06	0.000902894	4.41168	-1.06287
	A_51_P451151	NM_026785	Ube2c	6.87177	3.41964e-06	0.000902894	4.40617	-2.16094
	A_51_P271370	NM_001042565	Wsb1	8.95733	3.47198e-06	0.000911837	4.39194	1.13979
	A_55_P2796457	NM_024184	Asf1b	7.30574	3.52825e-06	0.000916863	4.37688	-1.26777
	A_51_P454422	NM_001081017	Unc79	7.25427	3.57144e-06	0.000919806	4.36548	1.83682
	A_30_P01033599	chr1:138570107-138632310_F	0	5.11784	3.59504e-06	0.000919806	4.35931	-1.28882
	A_52_P481493	NM_010220	Fkbp5	6.33284	3.59546e-06	0.000919806	4.3592	1.46046
	A_55_P2065671	NM_172301	Ccnb1	5.53106	3.77134e-06	0.000954904	4.31447	-2.98305
	A_51_P302358	NM_008518	Ltb	7.70606	3.8567e-06	0.000971533	4.29351	-1.46601
	A_51_P172917	NM_007717	Cmah	5.6354	3.94285e-06	0.000988194	4.27282	-1.3196
	A_51_P133137	NM_009004	Kif20a	6.90083	4.24468e-06	0.00105315	4.20374	-1.68248
	A_30_P01029277	chr1:36012298-36020311_R	0	7.02481	4.52413e-06	0.00110581	4.14403	1.02032
	A_51_P154485	NM_145141	Fcrla	5.65275	4.55604e-06	0.00110813	4.13744	-1.77387
	A_51_P483473	NM_011375	St3gal5	12.6984	4.9768e-06	0.00119866	4.05472	1.24301
	A_55_P1964965	NM_001310547	Gm1673	8.92035	5.19696e-06	0.00124561	4.01418	-1.05787
	A_51_P195034	NM_028039	Esco2	4.52896	5.45747e-06	0.00129547	3.96838	-1.98156
	A_55_P2803316	NM_146208	Neil3	5.51698	5.51577e-06	0.00130304	3.95843	-2.11306
	A_51_P125135	NM_026410	Cdca5	5.70595	5.56045e-06	0.00130734	3.95088	-1.58012
	A_51_P150912	NM_011497	Aurka	6.72591	5.68345e-06	0.00132701	3.93039	-1.41043
	A_52_P408736	ENSMUST00000211781	#N/A	4.83801	6.09066e-06	0.00139502	3.8656	1.16803
	A_55_P2145224	ENSMUST00000200235	#N/A	7.50536	6.13322e-06	0.00139549	3.85908	-2.78721
	A_52_P27602	NM_024245	Kif23	5.80743	6.35173e-06	0.00143201	3.8263	-1.31048
	A_30_P01020960	chr17:29183003-29217681_R	0	6.74782	6.38335e-06	0.0014326	3.82165	1.75593
	A_66_P128986	NM_009860	Cdc25c	4.99308	6.59342e-06	0.00146957	3.79133	-2.05032
	A_52_P500856	NM_146197	Acsm2	5.13175	6.84568e-06	0.00151569	3.75618	-1.74705
	A_55_P2090441	XR_868736	BC028471	5.60712	6.9264e-06	0.00152671	3.74521	1.05888
	A_66_P116459	BB430852	0	6.37404	7.24421e-06	0.00156875	3.70321	1.47012
	A_51_P232868	NM_001081656	Neurl1b	8.51226	7.27625e-06	0.00156881	3.69907	-1.35827
	A_51_P165342	NM_007585	Anxa2	9.97095	7.49352e-06	0.00160863	3.67153	-1.04737
	A_55_P2043013	XR_384707	#N/A	6.22439	8.27169e-06	0.00173963	3.57904	1.20471
	A_55_P2103698	NM_015783	Isg15	11.3565	8.27699e-06	0.00173963	3.57844	-1.05196
	A_52_P91658	NR_045989	A930001C03Rik	7.42285	8.31516e-06	0.00173963	3.57413	1.27164
	A_55_P1974487	NM_177195	Atp8b5	5.80988	9.1454e-06	0.00188513	3.48505	1.67509
	A_51_P164014	NM_173762	Cenpe	5.96993	9.16337e-06	0.00188513	3.48322	-1.73383
	A_51_P104608	NM_030098	Rnase6	7.11835	9.5182e-06	0.0019372	3.44766	-1.37506
	A_55_P2743349	NM_024440	Derl3	8.14718	1.02804e-05	0.00207178	3.37556	-1.91569
	A_55_P1983968	NM_001177594	Slc8b1	6.47133	1.03485e-05	0.00207702	3.36938	1.12439
	A_55_P2142251	BC015270	Hist2h3c2	8.17857	1.07045e-05	0.00213977	3.33773	-1.25657
	A_55_P2745180	NM_001081017	Unc79	6.54431	1.10614e-05	0.00217994	3.30704	1.87706
	A_55_P2249963	AW542521	Gm13205	5.17938	1.11782e-05	0.00218147	3.29721	1.04784
	A_55_P2715540	ENSMUST00000173578	#N/A	5.92266	1.17001e-05	0.00224779	3.25451	1.29514
	A_30_P01021236	chr2:155664540-155665222_R	0	5.44581	1.25861e-05	0.00239011	3.18621	1.26276
	A_55_P2803242	NM_172578	Mis18bp1	4.67327	1.28269e-05	0.0024265	3.16848	-1.68972
	A_55_P2032916	NM_139142	Slc6a20a	6.49182	1.3752e-05	0.00254304	3.10333	-1.90178
	A_55_P2164075	NR_040533	Gm10804	6.22428	1.41036e-05	0.00259833	3.07972	1.57729
	A_55_P2896346	AK079005	0	6.79651	1.5463e-05	0.00282048	2.99365	-1.71911
	A_51_P483576	ENSMUST00000200235	#N/A	8.45734	1.552e-05	0.00282048	2.9902	-2.65597
	A_55_P2727424	NM_029615	Med27	9.99842	1.57884e-05	0.00285103	2.97417	1.05877
	A_51_P420229	NM_007719	Ccr7	5.39969	1.58217e-05	0.00285103	2.97219	-1.72338
	A_55_P2044167	ENSMUST00000050753	#N/A	5.4688	1.5907e-05	0.00285597	2.96717	1.12842
	A_52_P620240	AK044380	Gm41810	4.98615	1.63626e-05	0.00289704	2.94076	1.194
	A_51_P408071	NM_001042421	Kntc1	5.47763	1.6429e-05	0.00289704	2.93697	-1.78153
	A_55_P2079812	NM_001011542	Olfr1532-ps1	4.84752	1.7114e-05	0.00300707	2.89877	-1.972
	A_66_P104710	ENSMUST00000170597	#N/A	5.73069	1.75532e-05	0.00305433	2.87507	-1.8359
	A_51_P513530	NM_017407	Spag5	4.95043	1.77091e-05	0.00306796	2.8668	-1.58879
	A_55_P2732503	NM_009013	Rad51ap1	5.25638	1.89165e-05	0.003243	2.80513	-1.93234
	A_52_P634250	NM_010706	Lgals4	10.9875	1.94014e-05	0.00327167	2.78146	1.02211
	A_55_P2063256	NM_010706	Lgals4	11.6401	1.94187e-05	0.00327167	2.78063	1.00749
	A_66_P106227	Y17859	Gdap9	5.14205	1.94813e-05	0.00327167	2.77762	1.4228
	A_55_P2289035	ENSMUST00000201673	#N/A	5.533	1.99258e-05	0.0033237	2.75653	1.11112
	A_55_P1954643	XR_382356	Gm23952	6.22338	2.00682e-05	0.00332686	2.74987	1.41473
	A_55_P2171528	NM_028469	3110082I17Rik	7.28581	2.01563e-05	0.00332686	2.74578	-1.15219
	A_55_P2029558	NM_007420	Adrb2	8.38874	2.04534e-05	0.00335504	2.7321	1.02264
	A_52_P203691	NM_207231	Arl5c	7.23551	2.11184e-05	0.00342993	2.70219	-1.21225
	A_51_P452533	NM_001164528	Ildr2	9.43595	2.14363e-05	0.00345882	2.68822	1.0416
	A_66_P132292	NM_001290451	#N/A	6.08045	2.16867e-05	0.00347649	2.67737	1.16861
	A_52_P30989	NM_028222	Cdkn3	5.94588	2.1822e-05	0.00348685	2.67155	-2.02972
	A_52_P14456	NM_026886	Srrm4	6.72106	2.23033e-05	0.00355226	2.65116	1.5349
	A_30_P01032137	chr4:3752496-3752901_R	0	5.10375	2.42456e-05	0.00380033	2.57312	1.38246
	A_51_P420415	NM_175283	Srd5a1	8.53052	2.46858e-05	0.00383282	2.5563	-1.0784
	A_55_P2128668	NM_172301	Ccnb1	4.78739	2.53042e-05	0.00391652	2.53318	-1.95723
	A_52_P381303	NM_178856	Gins2	6.44036	2.59228e-05	0.00399973	2.51061	-1.57125
	A_55_P2719802	ENSMUST00000108223	#N/A	6.07117	2.72782e-05	0.00416976	2.46299	1.03359
	A_51_P167979	NM_001081027	Kcnt2	4.6344	2.78693e-05	0.00424698	2.44296	-1.33075
	A_51_P210591	NM_013517	Fcer2a	5.50993	2.83436e-05	0.00426396	2.42719	-2.01233
	A_55_P2038347	NM_134246	Acot3	7.59464	3.00375e-05	0.00444002	2.37297	1.92415
	A_55_P2749790	NM_008021	Foxm1	4.91625	3.00477e-05	0.00444002	2.37265	-1.55372
	A_55_P2741874	NM_207105	H2-Ab1	9.83467	3.01253e-05	0.00444002	2.37024	-1.55687
	A_55_P1989658	NM_013797	Slco1a1	6.71518	3.09353e-05	0.00453234	2.34546	-2.49436
	A_52_P75668	AK050117	Gm3255	10.6977	3.12178e-05	0.00456019	2.33697	1.17094
	A_55_P2486714	NM_027585	Cnbd2	5.87971	3.13833e-05	0.00456459	2.33203	1.01616
	A_51_P246119	NM_001081363	Cenpf	6.5724	3.1661e-05	0.00458425	2.3238	-1.974
	A_55_P1958275	NM_016707	Bcl11a	5.69988	3.19963e-05	0.00460579	2.31396	-1.20241
	A_55_P2004761	NM_001033978	H2-Eb2	4.56924	3.28727e-05	0.0046941	2.28872	-1.9322
	A_30_P01021678	chr11:31648453-31648952_R	0	5.06033	3.37916e-05	0.00479055	2.26297	1.1737
	A_66_P123535	NM_029606	Cep112	4.81251	3.42024e-05	0.0048136	2.25169	1.31822
	A_66_P135688	NM_011577	Tgfb1	5.52368	3.42199e-05	0.0048136	2.25121	-1.1653
	A_55_P2722733	ENSMUST00000120330	#N/A	7.1011	3.46483e-05	0.00483255	2.23959	-1.02881
	A_51_P146149	NM_008437	Napsa	8.70351	3.59664e-05	0.00497424	2.20473	-1.77083
	A_55_P1991688	NM_009013	Rad51ap1	5.94524	3.72749e-05	0.00509809	2.17136	-1.75322
	A_66_P110660	AK050026	0	5.49212	3.75155e-05	0.00511683	2.16536	-1.09372
	A_51_P428977	NR_045284	Gm16551	5.90174	3.79764e-05	0.00515123	2.15396	-1.72393
	A_52_P1156957	NM_001346701	Acot3	7.16377	3.92889e-05	0.00530013	2.12224	1.98475
	A_52_P306327	AK050118	Igf1	6.9939	3.96002e-05	0.00532639	2.11487	1.53035
	A_66_P124545	NR_102312	D630024D03Rik	8.21688	4.11639e-05	0.00544035	2.07872	-1.14551
	A_52_P681557	NM_001326288	Naaladl2	5.81627	4.12097e-05	0.00544035	2.07768	1.06522
	A_52_P490159	NM_011798	Xcr1	4.92802	4.14445e-05	0.00544677	2.07238	-1.16031
	A_55_P2038362	NM_145444	Acot5	8.49889	4.1479e-05	0.00544677	2.0716	1.5501
	A_51_P144531	NM_172776	Slc22a29	5.37587	4.16073e-05	0.00544913	2.06872	1.50002
	A_66_P122499	NM_009858	Cd8b1	6.36663	4.43527e-05	0.00576281	2.00908	-2.29832
	A_51_P167489	NM_010680	Lama3	7.95199	4.44937e-05	0.00576596	2.00612	-1.37707
	A_66_P122063	AK042408	0	5.79338	4.46762e-05	0.00576804	2.0023	-1.34365
	A_55_P2394490	ENSMUST00000211781	#N/A	9.81886	4.71474e-05	0.00600045	1.95206	1.41745
	A_55_P2908530	NM_013642	Dusp1	13.2188	4.71538e-05	0.00600045	1.95193	1.90475
	A_55_P2125982	NM_198250	Lrrc4b	7.6074	4.78744e-05	0.00602997	1.93778	2.02441
	A_65_P04066	ENSMUST00000123174	#N/A	4.88544	4.93956e-05	0.00619	1.9086	1.38305
	A_30_P01031079	chr14:73746324-73749119_R	0	6.7034	5.07102e-05	0.00629087	1.88409	1.24761
	A_51_P245895	NM_172632	Mapk4	5.61986	5.17496e-05	0.00638449	1.86517	1.09505
	A_55_P2376363	BC016220	4930432F04Rik	8.17213	5.18165e-05	0.00638449	1.86396	-1.07358
	A_52_P588881	NM_001033484	Iqgap3	4.81042	5.18528e-05	0.00638449	1.86331	-2.32398
	A_55_P2109445	NM_013674	Irf4	6.77719	5.25752e-05	0.00645733	1.8504	-1.15786
	A_52_P496726	NM_009026	Rasd1	7.76693	5.38977e-05	0.00658699	1.82723	1.5351
	A_55_P2094966	NM_178215	Hist2h3b	6.96649	5.80671e-05	0.00699269	1.75774	-1.07889
	A_55_P2100209	NM_001290662	Kif2c	4.51954	5.96045e-05	0.007143	1.73337	-1.53033
	A_30_P01017625	chr7:111526943-111545093_F	0	9.34088	6.11931e-05	0.00724543	1.70884	1.01811
	A_52_P664506	NM_018811	Abhd2	6.30978	6.25361e-05	0.00735156	1.6886	-1.07572
	A_52_P759266	NR_003632	Gm6787	4.89486	6.35481e-05	0.00743513	1.67364	1.19732
	A_66_P123595	NM_133664	Lad1	9.36834	6.45754e-05	0.00750919	1.65869	-1.46305
	A_55_P2824234	NM_144526	Pimreg	4.71039	6.46374e-05	0.00750919	1.65779	-1.79733
	A_66_P127991	ENSMUST00000167403	#N/A	7.98793	6.70779e-05	0.00772754	1.62325	-1.07931
	A_55_P2716192	ENSMUST00000155026	#N/A	5.84749	6.94616e-05	0.00792054	1.5907	-1.20413
	A_55_P1973560	ENSMUST00000117514	#N/A	8.0263	7.44542e-05	0.0083738	1.52602	-1.12866
	A_30_P01024458	chr9:41422319-41425855_F	0	4.90562	7.55563e-05	0.00845922	1.51233	1.28602
	A_55_P2480694	NM_001097979	Hist1h2bq	5.35908	7.74092e-05	0.00864707	1.48975	-1.77271
	A_51_P446856	AK050046	Flnb	5.85617	7.81156e-05	0.00870628	1.48129	1.24853
	A_55_P2846521	NR_045963	Gm1976	6.52412	7.84489e-05	0.00872373	1.47732	1.0012
	A_51_P347333	AK012530	Dusp4	8.00691	7.95714e-05	0.00880888	1.46409	1.05931
	A_55_P2720570	ENSMUST00000155396	#N/A	5.6295	7.98713e-05	0.0088223	1.46058	1.31611
	A_52_P343306	NM_010378	H2-Aa	11.1143	8.67767e-05	0.00945174	1.38335	-1.3564
	A_52_P288270	ENSMUST00000118337	#N/A	4.62201	8.80075e-05	0.0095213	1.37023	1.64191
	A_66_P114518	ENSMUST00000057561	#N/A	6.69839	8.81281e-05	0.0095213	1.36896	1.01687
	A_55_P2046198	NM_146118	Slc25a25	9.50832	8.85766e-05	0.00953125	1.36423	1.30548
	A_55_P1961320	NM_207176	Tes	8.99423	8.86062e-05	0.00953125	1.36392	-1.04664
	A_55_P2051229	NM_019925	Gpr132	6.18524	8.93409e-05	0.00958939	1.35623	-1.03354
	A_55_P2105446	ENSMUST00000075832	#N/A	4.68293	9.00755e-05	0.00963535	1.34861	-1.42205
	A_55_P1952256	NM_172301	Ccnb1	5.01374	9.01595e-05	0.00963535	1.34774	-1.85234
	A_55_P2214003	AK077051	4932439E07Rik	6.24934	9.27039e-05	0.00982223	1.32182	-1.0218
	A_55_P2744772	NM_001033405	Treml2	6.09632	9.48165e-05	0.0100143	1.30085	-1.20477
	A_52_P242321	NM_145584	Spon1	7.9429	9.61253e-05	0.0101196	1.28808	1.10355
	A_30_P01020482	chr1:133841295-133841645_F	0	5.36188	9.70903e-05	0.0101994	1.27878	1.28464
	A_55_P2500757	NM_030082	Hist3h2ba	7.0077	9.74712e-05	0.0102177	1.27514	-1.04435
	A_30_P01027070	chr5:112297381-112328281_F	0	5.24162	0.000102673	0.010614	1.22675	1.06456
	A_65_P20167	NM_021395	Hyou1	5.33179	0.000102924	0.010614	1.22447	-1.36529
	A_55_P2727188	AK006973	1700081N11Rik	6.54266	0.000107629	0.010954	1.18288	-1.40326
	A_51_P167360	NM_177081	Ptpn7	6.62087	0.000107823	0.010954	1.1812	-1.17389
	A_55_P2049652	NM_001033260	Stox1	6.8021	0.000109551	0.0110839	1.16641	1.1693
	A_51_P368009	NM_177733	E2f2	7.61281	0.000120185	0.0119157	1.08022	-1.31068
	A_30_P01028787	chr1:134867906-134885481_R	0	4.83961	0.000122857	0.0121319	1.05977	1.18584
	A_55_P2786477	NM_027309	Lysmd2	10.2663	0.00012393	0.0121891	1.05168	-1.14014
	A_51_P225781	NM_173767	Insc	5.73808	0.00012528	0.0122269	1.04161	-1.28868
	A_52_P398941	ENSMUST00000129374	#N/A	4.29684	0.000125702	0.0122414	1.03848	-1.62525
	A_51_P230098	NM_023209	Pbk	4.91268	0.000127841	0.0123765	1.02279	-2.11747
	A_55_P2062953	NM_007445	Amh	4.51963	0.000129612	0.0124989	1.01	-1.46244
	A_55_P2717169	ENSMUST00000129312	#N/A	6.5606	0.000131182	0.0126257	0.998802	-1.14223
	A_30_P01031797	chr6:12072440-12075161_R	0	4.35683	0.000132032	0.0126828	0.992793	1.56996
	A_51_P123405	NM_009772	Bub1	5.5278	0.000133263	0.0127762	0.984165	-1.43243
	A_30_P01017620	chr3:27760757-27761151_F	0	5.53074	0.000135658	0.0129305	0.967603	1.77133
	A_55_P2037439	NM_001172092	Depdc1a	4.60925	0.000136768	0.0130111	0.960033	-1.53153
	A_30_P01023554	chr17:34018371-34019394_R	0	6.32272	0.000138028	0.0130555	0.951508	-1.02323
	A_52_P425839	NM_181596	Retnlg	6.00057	0.000143053	0.013453	0.91827	1.21933
	A_51_P359603	NM_013566	Itgb7	8.19676	0.000143429	0.013453	0.915827	-1.01033
	A_66_P118869	AB042406	Gsdmc	4.41112	0.000143592	0.013453	0.914771	-1.38881
	A_55_P1996314	NM_001042711	Amy2a5	6.25736	0.000144561	0.0135181	0.908524	1.0958
	A_51_P271208	NM_009642	Agtrap	7.1786	0.000146605	0.0136559	0.895469	-1.05992
	A_66_P122294	XM_006521520	#N/A	6.21671	0.000146864	0.0136559	0.893832	-1.96473
	A_51_P163624	AK044029	0	6.48543	0.000151196	0.0139015	0.86682	-1.13912
	A_51_P444954	NM_172953	Serpina5	4.0298	0.00015172	0.0139238	0.863604	-1.55259
	A_55_P2078300	NM_177091	Fndc7	5.86222	0.000153516	0.0140266	0.852668	-1.15863
	A_30_P01026693	chr18:13107755-13107844_F	0	6.3229	0.000153692	0.0140266	0.851601	-1.21085
	A_55_P1955457	NM_010345	Grb10	4.9476	0.000155388	0.0141553	0.841404	-1.08846
	A_55_P1991039	NM_001324526	Gm7827	6.29098	0.000156128	0.0141964	0.836993	1.10842
	A_30_P01018271	chr14:99735346-99735699_R	0	4.74324	0.000156816	0.0142197	0.832906	-1.2986
	A_30_P01023279	chr8:26343277-26352902_R	0	6.3724	0.000158582	0.0143403	0.822506	1.00931
	A_52_P181748	BC010797	Flvcr1	5.55914	0.000159661	0.0143976	0.816206	-1.30521
	A_52_P318673	NM_009117	Saa1	11.3144	0.000160108	0.0143993	0.813605	3.60357
	A_52_P236777	ENSMUST00000147466	#N/A	5.89534	0.000167718	0.0149006	0.770477	1.08644
	A_55_P2721189	ENSMUST00000187405	#N/A	5.75992	0.000167796	0.0149006	0.770043	1.01202
	A_55_P1959318	NM_008386	Ins1	4.46245	0.000174797	0.0153294	0.73208	1.47349
	A_55_P2830399	NM_011631	Hsp90b1	14.8887	0.000176545	0.0154552	0.722842	-1.12308
	A_55_P2091116	NM_001278671	Kbtbd12	6.95125	0.00018375	0.0160291	0.685701	-1.2396
	A_66_P100853	NM_001177544	Hist1h2ao	12.1017	0.000184811	0.0160932	0.680357	-1.0512
	A_55_P2123491	NM_001159407	B3gnt5	6.14227	0.00018576	0.016119	0.675602	-1.07045
	A_55_P2142977	NM_001243109	Gm3404	4.45057	0.000187422	0.0162063	0.667333	-1.12655
	A_55_P2744067	NM_177845	Pla2g4e	4.80391	0.000188604	0.0162515	0.661497	1.10951
	A_51_P209818	NM_011178	Prtn3	5.2293	0.000190865	0.0163892	0.650434	-1.64213
	A_66_P126171	NM_009445	Ttk	5.06602	0.000191761	0.0164125	0.64609	-1.80192
	A_52_P30984	NM_028222	Cdkn3	5.64204	0.000192133	0.0164125	0.644288	-1.85906
	A_55_P2017347	NM_001113406	Krtap11-1	8.15513	0.000192797	0.0164407	0.641088	1.11953
	A_55_P2028942	NM_010875	Ncam1	5.84697	0.000200212	0.0169559	0.606063	-1.02362
	A_55_P2585463	XR_001782708	Gm19956	4.68511	0.000204456	0.0172561	0.586601	-1.16218
	A_66_P102090	NM_023058	Pkmyt1	7.72284	0.000206672	0.0173402	0.576598	-1.03961
	A_52_P368306	NM_026433	Tmem100	10.1211	0.000207608	0.0173442	0.572405	1.17886
	A_55_P2151591	ENSMUST00000032909	#N/A	4.89878	0.000209764	0.0174358	0.562819	1.33577
	A_55_P2106844	XR_374157	Gm35287	9.14232	0.000230419	0.0187734	0.475708	-1.02796
	A_66_P124228	NR_045855	4933430H16Rik	3.99531	0.000233872	0.0189609	0.461914	-1.59755
	A_55_P2000683	NM_011868	Eci2	13.6558	0.000235374	0.0190202	0.455977	1.00532
	A_30_P01024450	chr5:104936417-104984892_R	0	4.6342	0.000235777	0.0190217	0.454389	1.34019
	A_55_P1952507	NM_001101534	Sult2a4	5.62094	0.000244712	0.019622	0.419904	2.48654
	A_55_P2082215	NM_001162864	Ttbk1	4.95702	0.000244808	0.019622	0.419543	-1.26251
	A_55_P2625461	NM_011505	Stxbp4	5.32922	0.000264417	0.0208552	0.348125	1.13522
	A_52_P215170	NM_134247	Acot4	7.13498	0.000267489	0.0210303	0.337422	1.3583
	A_51_P288558	NM_027963	Cfap52	6.12747	0.000275155	0.0214361	0.311244	-1.56539
	A_55_P2052101	ENSMUST00000206951	#N/A	4.82828	0.000283285	0.0217915	0.284268	1.18309
	A_55_P2732658	NM_001001798	Atp11c	4.99147	0.000293331	0.0221465	0.251993	1.27046
	A_51_P230103	NM_001012273	Birc5	7.38777	0.000298475	0.0223952	0.235893	-1.46153
	A_66_P132970	BC049987	BC049987	6.78357	0.000302656	0.0226072	0.223013	-2.16896
	A_51_P145232	ENSMUST00000117940	#N/A	5.93388	0.000306343	0.0228135	0.211801	1.55034
	A_51_P115715	NM_023049	Asb2	8.76341	0.000316813	0.0234252	0.180689	-1.1742
	A_51_P478978	AK164827	Psme4	5.93586	0.000316929	0.0234252	0.180351	1.27067
	A_55_P2741400	NM_001042660	Smad7	6.55857	0.00031774	0.02345	0.177986	1.08816
	A_55_P2142376	ENSMUST00000099418	#N/A	4.11548	0.000328273	0.0239411	0.1478	1.53212
	A_51_P260683	NM_015811	Rgs1	6.23641	0.000332381	0.024205	0.13629	1.24365
	A_51_P123320	AK019493	0	5.23732	0.000333448	0.0242469	0.133323	-1.27832
	A_55_P2805919	NM_013797	Slco1a1	5.79645	0.000334838	0.0242765	0.129474	-2.63608
	A_55_P2021540	NM_145136	Myocd	5.86126	0.000344258	0.0247892	0.103803	1.57182
	A_66_P113898	NM_173428	Sspo	6.63997	0.000347535	0.0249284	0.0950358	-1.11673
	A_55_P2410586	AK034105	9330156P08Rik	6.00822	0.00035037	0.025035	0.0875212	1.05401
	A_51_P284608	NM_001042605	Cd74	13.3672	0.000355988	0.02529	0.0728048	-1.09424
	A_55_P2163682	A_55_P2163682	#N/A	6.54928	0.000365957	0.0256803	0.0472594	1.07131
	A_55_P2142103	XR_381436	Gm33441	4.4642	0.000386125	0.0267385	-0.00234936	1.50695
	A_55_P2493214	NM_001166067	Slc4a5	6.35346	0.000388532	0.0268299	-0.00809549	1.33887
	A_30_P01017938	chrX:121520904-121524132_F	0	4.08076	0.000423101	0.0282156	-0.0868751	-1.19492
	A_55_P2233818	AI662168	AI662168	4.81324	0.000423396	0.0282156	-0.0875199	-1.67618
	A_51_P473734	NM_010386	H2-DMa	8.53165	0.000424785	0.028266	-0.0905475	-1.13232
	A_51_P155142	NM_026560	Cdca8	6.47689	0.000430708	0.028583	-0.103341	-1.10834
	A_55_P2109717	NM_183046	Kif20b	6.33556	0.000433521	0.0286676	-0.109356	-1.06686
	A_51_P221781	NM_001346672	Zfp33b	7.22439	0.000433725	0.0286676	-0.109789	-1.61009
	A_55_P2803198	NM_028053	Tmem38b	6.45873	0.000445367	0.0292804	-0.13426	1.33508
	A_55_P2074962	AK139286	Gm6297	4.9861	0.000448961	0.0294489	-0.141684	-1.19012
	A_55_P2274607	NR_040272	9530051G07Rik	4.80743	0.000450518	0.0295011	-0.144881	1.31037
	A_51_P490509	NM_009773	Bub1b	5.71038	0.000454776	0.0297012	-0.15357	-1.3132
	A_55_P2026440	NR_003247	Ceacam-ps1	4.16359	0.000457924	0.0297494	-0.15994	-1.35756
	A_52_P113765	NR_102304	D830026I12Rik	6.72643	0.000481377	0.0311093	-0.206061	1.10212
	A_51_P438165	NM_153800	Arhgap22	8.1831	0.000487166	0.0313654	-0.217098	-1.17434
	A_66_P121604	XR_387267	Gm28382	4.7107	0.000487245	0.0313654	-0.217248	1.39256
	A_30_P01021813	chr4:116790373-116797823_R	0	4.64397	0.000493619	0.0316065	-0.229245	1.53103
	A_51_P411694	NM_134148	Carns1	6.78142	0.000494191	0.0316065	-0.230314	-1.11655
	A_66_P113827	AK046650	0	7.25304	0.000495394	0.0316424	-0.232558	-1.36668
	A_55_P2739267	AK172691	Cemip2	4.54962	0.000504476	0.0320566	-0.249327	1.29371
	A_51_P311958	NM_013623	Orm3	8.90651	0.000507839	0.0322288	-0.255458	1.16248
	A_52_P322096	NM_026251	Patl2	4.82629	0.000509496	0.0322925	-0.258465	-1.26013
	A_55_P2068406	NR_015504	2410018L13Rik	4.98703	0.00051713	0.032541	-0.27219	1.37434
	A_51_P178705	NM_146366	Olfr1093	4.22322	0.000517631	0.032541	-0.273082	1.95011
	A_30_P01030745	chr19:12084892-12085332_F	0	5.67842	0.000520766	0.0325616	-0.278655	1.82959
	A_55_P2046744	NM_001166273	Cspg5	5.73073	0.000524633	0.0326649	-0.285481	-1.38334
	A_65_P18501	BY763960	0	5.00991	0.000531077	0.0328902	-0.296744	-1.08322
	A_66_P112435	AK044123	A830092I05Rik	4.51576	0.000547028	0.0334684	-0.324044	1.15656
	A_55_P2156963	NM_001033229	Cyp11b1	4.0308	0.000552886	0.0336184	-0.333868	-1.53219
	A_55_P2270412	AK049070	C230096K16Rik	8.68181	0.000566782	0.0343788	-0.356762	1.15234
	A_55_P1969665	NM_001111336	Hsd3b4	4.24073	0.000576275	0.0346981	-0.372078	-1.505
	A_55_P2041095	NM_011382	Six4	7.07346	0.000576342	0.0346981	-0.372185	1.10909
	A_55_P2736799	AK156343	Cemip2	7.05441	0.000578825	0.0347253	-0.376148	1.1104
	A_30_P01022798	chr8:91471819-91551119_R	0	4.7108	0.000581217	0.0348265	-0.379952	1.92588
	A_51_P153063	NM_029310	Fabp12	7.56077	0.000594351	0.035445	-0.400552	-1.08353
	A_55_P2014585	NM_001134399	Megf11	4.23872	0.000594412	0.035445	-0.400646	1.35869
	A_66_P139985	NR_040702	6030466F02Rik	6.3002	0.000596136	0.035505	-0.403317	-1.06066
	A_66_P125844	NM_007525	Bard1	6.46934	0.000614322	0.0361452	-0.431015	-1.20269
	A_52_P683598	NM_207105	H2-Ab1	11.1352	0.000614938	0.0361452	-0.431939	-1.23449
	A_52_P187820	ENSMUST00000148399	#N/A	6.2901	0.0006171	0.0361868	-0.435172	-1.08703
	A_66_P131227	NM_153523	Tcstv3	4.93548	0.000621383	0.0362899	-0.441546	-1.15561
	A_55_P2723469	NM_178195	Hist1h2bf	5.38333	0.000629669	0.0364796	-0.453754	-1.00258
	A_55_P2133220	NM_001013377	Arhgef39	6.26626	0.000630233	0.0364796	-0.454578	-1.05998
	A_51_P347785	AK006226	Clnkos	4.14416	0.000632449	0.0365223	-0.457812	-1.21613
	A_55_P2472735	NM_213615	A530032D15Rik	5.65661	0.000635321	0.0366025	-0.461987	-1.01965
	A_51_P125779	NM_001167705	Serpina3a	3.78915	0.000641011	0.0368015	-0.470202	-1.89256
	A_55_P2640507	ENSMUST00000182205	#N/A	3.95197	0.000648924	0.0370346	-0.481505	1.40847
	A_51_P393305	NM_198034	Sidt1	6.68353	0.000655832	0.0372137	-0.491259	-1.12638
	A_66_P116412	NM_010229	Flt3	5.17418	0.00067135	0.0377023	-0.5128	-1.46544
	A_30_P01020518	chr9:78104935-78116974_F	0	11.3665	0.000671694	0.0377023	-0.513271	1.01392
	A_55_P2739436	AK180554	0	5.4998	0.000673481	0.037744	-0.515719	1.34297
	A_52_P30632	NM_027040	1700007K13Rik	8.08546	0.000678018	0.0379122	-0.521902	1.33173
	A_52_P223127	NM_080451	Synpo2	5.9977	0.000686221	0.0381584	-0.532977	-1.19135
	A_51_P137419	NM_009977	Cst7	5.4843	0.000686286	0.0381584	-0.533063	-1.11061
	A_55_P2148268	NM_198626	Xxylt1	6.00287	0.000691159	0.0383201	-0.539578	-1.02059
	A_55_P2809279	NM_001033238	Cblb	7.78969	0.000700283	0.0387052	-0.551653	1.00199
	A_55_P2840596	XR_874585	Gm15222	7.44408	0.000700823	0.0387052	-0.552364	-1.09776
	A_30_P01031289	chr1:6181200-6204300_R	0	5.14777	0.000702216	0.0387186	-0.554191	1.07065
	A_66_P121526	NR_040437	Kank4os	4.44275	0.000714124	0.0389174	-0.569672	1.29552
	A_55_P2216976	AK143258	#N/A	4.15735	0.000717689	0.0390255	-0.574256	-2.35694
	A_52_P371108	NM_011799	Cdc6	5.72387	0.00074081	0.0399309	-0.603439	-1.01174
	A_66_P102722	NM_001301682	Bsph1	4.72366	0.000750422	0.0402521	-0.615303	1.04794
	A_51_P451106	NM_009765	Brca2	6.91928	0.000750638	0.0402521	-0.615568	1.05415
	A_30_P01019393	chr1:121201987-121223410_R	0	4.69345	0.000750844	0.0402521	-0.61582	-1.12055
	A_30_P01028763	chr13:21257927-21258387_R	0	4.54233	0.000764183	0.0408342	-0.632023	-1.31682
	A_51_P196972	NM_011403	Slc4a1	5.45465	0.000772462	0.0411874	-0.641936	-1.63093
	A_55_P1999902	ENSMUST00000107229	#N/A	12.7251	0.000779074	0.0414951	-0.649776	1.20979
	A_51_P336850	ENSMUST00000028005	#N/A	4.81108	0.000780037	0.0415017	-0.650914	1.25202
	A_55_P2742630	NM_177304	Enpp6	6.915	0.000781444	0.0415318	-0.652571	-1.0731
	A_52_P1141039	AW550460	0	5.12336	0.000783453	0.0415491	-0.654932	1.07406
	A_30_P01024790	chr19:23068397-23190256_R	0	4.55475	0.000792745	0.041862	-0.665778	1.03824
	A_55_P2734227	ENSMUST00000194162	#N/A	7.17548	0.000798941	0.0420203	-0.672939	-4.03941
	A_55_P2068615	NM_001034875	Bpifb4	4.40602	0.000802621	0.0421133	-0.677165	-1.43486
	A_66_P123834	NM_019653	Wsb1	6.81798	0.000805788	0.0421586	-0.680786	1.05774
	A_55_P1962747	NM_207105	H2-Ab1	12.4713	0.000820507	0.0426335	-0.697432	-1.07814
	A_55_P2294074	CB196702	AA536887	5.71132	0.000823441	0.0426617	-0.700715	1.13868
	A_52_P473966	NM_134090	Kdelr3	8.24566	0.000829562	0.0428423	-0.707524	-1.0894
	A_65_P17529	ENSMUST00000177561	#N/A	4.26238	0.000830748	0.0428423	-0.708838	-1.3943
	A_66_P139280	ENSMUST00000026360	#N/A	5.47722	0.000836589	0.0428423	-0.71528	1.25299
	A_66_P113661	AK046379	0	5.30949	0.000837339	0.0428423	-0.716104	1.0545
	A_30_P01032186	chr13:97697927-97698400_F	0	4.53929	0.000842771	0.0428979	-0.722047	-1.14816
	A_51_P403636	NM_001042660	Smad7	7.36235	0.000849759	0.0432091	-0.729639	1.52363
	A_66_P109705	NM_134256	#N/A	5.65973	0.000862765	0.0436894	-0.7436	1.26581
	A_55_P2146560	NM_207105	H2-Ab1	12.2496	0.000870093	0.0436894	-0.751374	-1.075
	A_55_P2494248	NM_001168250	Mtbp	6.16342	0.000871605	0.0436894	-0.752969	1.34115
	A_55_P2601022	ENSMUST00000144223	#N/A	5.74998	0.000871634	0.0436894	-0.753	1.13602
	A_66_P104169	AK036334	Zfyve28	4.43045	0.000887058	0.0441508	-0.76912	-1.11375
	A_66_P121495	NM_001205339	Psat1	5.81509	0.000889996	0.0441635	-0.772158	-1.17667
	A_65_P04543	AI643350	0	8.64695	0.000903491	0.0446296	-0.785985	1.38813
	A_55_P2731026	AK044278	#N/A	4.80738	0.000912255	0.0449093	-0.794854	1.25312
	A_51_P137293	NM_001013766	Samd3	4.09823	0.00093506	0.0457408	-0.817535	1.183
	A_55_P2737822	NM_001282992	Pcnt	6.70254	0.0009383	0.0458236	-0.820712	-1.03221
	A_66_P125699	AK080859	0	4.40247	0.000943281	0.0459502	-0.825574	-1.46696
	A_55_P2040988	ENSMUST00000189861	#N/A	4.20063	0.00096345	0.0465454	-0.845003	1.38758
	A_66_P123575	NR_045162	A330048O09Rik	4.84768	0.000966029	0.0465788	-0.847457	1.27917
	A_52_P68221	NM_016886	Gria3	6.32486	0.000973698	0.046693	-0.854717	1.22022
	A_55_P2550442	XR_379717	Gm32133	5.03384	0.000975017	0.046693	-0.85596	1.24106
	A_30_P01021760	chr10:39405900-39406539_R	0	4.17441	0.000987057	0.0469285	-0.867228	-1.12316
	A_55_P2742705	ENSMUST00000219687	#N/A	4.67125	0.000987538	0.0469285	-0.867675	1.1584
	A_55_P2050408	XM_011243934	Gm38702	5.68648	0.000991396	0.0470665	-0.871255	1.02417
	A_55_P2728718	NM_028785	Dock8	5.51063	0.000994007	0.0471356	-0.873669	-1.10021
	A_52_P234159	AK041332	#N/A	5.35417	0.000995716	0.0471356	-0.875246	1.10257
	A_52_P5696	NM_172768	Gramd1b	5.13925	0.000998068	0.0471783	-0.877412	1.01384
	A_55_P1995205	NM_011623	Top2a	4.84162	0.00100147	0.0471783	-0.880535	-1.41858
	A_55_P2109887	XR_001782264	Gm46606	4.42021	0.00100235	0.0471783	-0.881342	1.53688
	A_55_P2728956	NR_131099	9430065F17Rik	4.84236	0.0010241	0.047976	-0.901045	1.07434
	A_55_P2738387	ENSMUST00000210281	#N/A	4.52443	0.00103377	0.0482433	-0.90967	-1.11252
	A_55_P2583064	NM_001110017	Dzip3	4.62142	0.00103924	0.0484526	-0.914509	1.46411
	A_55_P2155372	NM_001081284	Gm12695	5.11844	0.00106276	0.0493164	-0.935044	1.2453
	A_52_P389484	ENSMUST00000159497	#N/A	6.54254	0.00106585	0.0494133	-0.937708	1.18492
	A_66_P101712	NR_045274	5430437J10Rik	5.28093	0.0010735	0.0495819	-0.94427	-1.62049
	A_55_P2025820	AK036896	Plcb4	7.49889	0.00107773	0.0496693	-0.947873	1.21267
	A_55_P2723125	NM_001271616	Fgfbp1	7.25927	0.0010825	0.0498112	-0.951929	1.58401

## Sheet: 8Gy
	ProbeName	SystematicName	Symbol	AveExpr	P.Value	adj.P.Val	B	logFC
	A_51_P363947	NM_007669	Cdkn1a	11.9217	6.1953e-24	3.05887e-19	40.6177	4.64308
	A_52_P354844	NM_001161432	Eda2r	7.86965	5.27296e-19	1.15282e-14	31.5027	3.68965
	A_51_P329928	NM_013750	Phlda3	11.8861	7.00461e-19	1.15282e-14	31.2612	2.78069
	A_55_P1973809	NM_008220	Hbb-bt	11.0049	2.1863e-18	2.69866e-14	30.2875	-7.09337
	A_51_P169730	NM_008218	Hba-a1	14.1542	4.4223e-18	4.36693e-14	29.6804	-5.44169
	A_55_P1957413	NM_019391	Lsp1	11.4347	1.21453e-17	9.99438e-14	28.8041	-1.77333
	A_55_P1962299	NM_001083955	Hba-a2	14.1352	2.15167e-17	1.51766e-13	28.3051	-5.5211
	A_52_P63044	NM_019391	Lsp1	9.3257	1.3954e-16	8.61204e-13	26.6601	-2.65945
	A_55_P1962303	NM_008218	Hba-a1	14.2302	3.18841e-16	1.74916e-12	25.9265	-5.27573
	A_55_P2752103	BB189136	0	7.69579	2.04814e-15	1.01125e-11	24.2616	2.93391
	A_55_P2002963	NM_001301374	Coro1a	10.4336	4.75691e-15	2.13516e-11	23.5015	-2.0318
	A_55_P2831206	NM_009844	#N/A	6.51923	1.7039e-14	7.01071e-11	22.344	-3.12151
	A_55_P2038540	NM_016956	Hbb-b2	10.5667	2.58234e-14	9.80772e-11	21.9652	-5.54253
	A_55_P2108151	NM_001278161	Hbb-b1	12.5779	4.93155e-14	1.64784e-10	21.3742	-5.75933
	A_55_P2092219	NM_027997	Serpina9	7.82378	5.00619e-14	1.64784e-10	21.3604	-4.57247
	A_55_P2150976	LF201297	0	13.5794	6.97164e-14	2.15136e-10	21.0572	-2.08464
	A_52_P136914	NM_024437	Nudt7	12.3975	2.4208e-13	7.03085e-10	19.9132	-2.20978
	A_55_P2735435	NM_008279	#N/A	7.25249	2.97579e-13	8.16259e-10	19.7229	-2.27045
	A_51_P316042	NM_175362	Card11	7.67107	6.10532e-13	1.58655e-09	19.0591	-1.82159
	A_55_P1953387	NM_001272097	Fabp5	13.0656	1.48764e-12	3.67253e-09	18.2338	-2.23464
	A_51_P378298	NM_026976	Fcmr	6.40212	1.62395e-12	3.81815e-09	18.1524	-4.05141
	A_55_P2127702	NM_001253809	Racgap1	6.39214	3.32182e-12	7.45508e-09	17.487	-2.38705
	A_52_P153291	NM_145700	Ackr4	7.87379	3.63113e-12	7.79492e-09	17.4041	-1.97284
	A_55_P1986282	NM_001111099	Cdkn1a	8.16047	4.73314e-12	9.73725e-09	17.1571	2.18513
	A_65_P02117	ENSMUST00000107425	#N/A	7.80598	6.89434e-12	1.36161e-08	16.8062	1.71326
	A_66_P108394	NM_177733	E2f2	6.92704	7.50692e-12	1.42556e-08	16.7268	-2.51403
	A_51_P131315	NM_027997	Serpina9	7.04023	9.32272e-12	1.70481e-08	16.5244	-3.96877
	A_55_P2111980	NM_008295	Hsd3b5	5.90432	1.6602e-11	2.92753e-08	15.9847	-4.45592
	A_52_P156452	NM_007717	Cmah	7.78741	1.94883e-11	3.31798e-08	15.8346	-1.54606
	A_52_P553589	ENSMUST00000110070	#N/A	8.39851	2.33024e-11	3.83511e-08	15.6672	1.46848
	A_55_P2824202	NM_012048	Polk	9.54713	3.04011e-11	4.84201e-08	15.4178	1.36795
	A_55_P2731121	NM_178679	Zfp365	8.88716	3.42812e-11	5.28938e-08	15.3052	2.28739
	A_66_P110742	ENSMUST00000067743	#N/A	6.77212	3.95106e-11	5.91151e-08	15.1719	2.19264
	A_55_P2027836	NM_020275	Tnfrsf10b	8.4719	6.36957e-11	9.24974e-08	14.7234	2.0591
	A_55_P2023542	NM_007719	Ccr7	6.69303	7.12535e-11	1.00516e-07	14.6179	-2.83639
	A_51_P148670	NM_024437	Nudt7	13.6033	7.59778e-11	1.04204e-07	14.5576	-1.66484
	A_51_P449325	NM_008206	H2-Oa	6.35802	8.86852e-11	1.18344e-07	14.4121	-2.64426
	A_55_P2918175	ENSMUST00000124111	#N/A	8.56828	1.14993e-10	1.49412e-07	14.1676	1.00182
	A_55_P2728852	NM_028934	4930452B06Rik	5.96727	1.42851e-10	1.80849e-07	13.9633	-1.67646
	A_55_P1973352	XM_011248564	#N/A	13.5446	1.62044e-10	2.00019e-07	13.8445	1.58627
	A_30_P01021461	chr2:119697845-119719245_F	0	7.22991	1.73422e-10	2.08843e-07	13.7806	-2.53843
	A_55_P2797308	NM_008651	Mybl1	7.39849	2.00659e-10	2.35889e-07	13.6431	2.22013
	A_51_P369252	NM_001080995	Ddias	6.53568	2.22421e-10	2.55391e-07	13.546	2.31581
	A_51_P175580	NM_021897	Trp53inp1	11.834	2.34312e-10	2.62931e-07	13.4968	1.81254
	A_55_P2802151	NM_007641	Ms4a1	6.52615	4.02037e-10	4.41115e-07	12.9873	-3.6153
	A_55_P2135203	XR_381388	Gm45941	5.23141	4.14717e-10	4.45135e-07	12.9579	3.26357
	A_55_P1975475	NM_010786	Mdm2	12.1665	4.27539e-10	4.49134e-07	12.9292	1.33959
	A_51_P303424	NM_021334	Itgax	7.24634	4.59136e-10	4.68699e-07	12.8618	-1.9587
	A_52_P1197913	NM_008655	Gadd45b	11.5586	4.65149e-10	4.68699e-07	12.8495	2.13863
	A_52_P940978	W15861	0	12.4994	5.2642e-10	5.17e-07	12.7326	1.23322
	A_52_P458000	NM_178901	AI467606	7.42048	5.34026e-10	5.17e-07	12.719	-2.01284
	A_51_P104608	NM_030098	Rnase6	7.11835	5.52646e-10	5.24738e-07	12.6867	-2.21091
	A_55_P2079079	NM_009844	#N/A	5.65366	5.73254e-10	5.34035e-07	12.6521	-3.28151
	A_51_P369200	NM_028109	Tpx2	5.8553	5.96291e-10	5.45209e-07	12.6148	-3.02315
	A_52_P612803	NM_009831	Ccng1	12.7671	6.41112e-10	5.75532e-07	12.5463	1.8032
	A_66_P130916	NM_010389	H2-Ob	6.33873	7.82484e-10	6.79114e-07	12.3578	-1.65732
	A_55_P2096422	NM_008381	Inhbb	9.8072	7.84006e-10	6.79114e-07	12.356	1.35902
	A_55_P2092085	NM_001190327	Tmsb10	13.5234	8.51839e-10	7.2515e-07	12.2775	-1.24861
	A_51_P401921	NM_011480	Srebf1	13.1252	8.84885e-10	7.40514e-07	12.2415	-1.4695
	A_55_P2016105	NM_133753	#N/A	13.649	1.07804e-09	8.87115e-07	12.0547	1.89214
	A_51_P204402	NM_011369	Shcbp1	5.62012	1.36779e-09	1.1071e-06	11.8293	-3.35697
	A_51_P444447	NM_007679	Cebpd	12.2385	1.43141e-09	1.13991e-06	11.7862	1.63298
	A_55_P1964648	NM_001037719	Btla	5.56058	1.56671e-09	1.22786e-06	11.7007	-2.3058
	A_55_P2187918	NM_028760	Cep55	6.48873	1.73765e-09	1.34055e-06	11.6026	1.6788
	A_51_P368009	NM_177733	E2f2	7.61281	1.89515e-09	1.41774e-06	11.5204	-2.38613
	A_52_P27602	NM_024245	Kif23	5.80743	1.99908e-09	1.47317e-06	11.4698	-1.95028
	A_51_P160413	NM_178691	Yod1	9.10512	2.03309e-09	1.4762e-06	11.4538	1.20195
	A_55_P2141860	NM_026531	Aen	12.1632	2.18366e-09	1.56255e-06	11.3861	1.41109
	A_55_P2485419	NM_026865	Ptges3l	9.2289	2.6448e-09	1.83922e-06	11.2044	-1.31208
	A_55_P1955015	NM_178440	Myo1g	9.41464	2.93504e-09	1.98513e-06	11.1057	-1.13264
	A_55_P2051229	NM_019925	Gpr132	6.18524	3.15961e-09	2.10814e-06	11.0358	-1.80081
	A_55_P2035315	NM_145839	Rasgef1b	11.5623	3.38831e-09	2.22861e-06	10.9695	1.19437
	A_55_P2002772	NR_040491	1810053B23Rik	7.12538	3.47991e-09	2.22861e-06	10.9442	1.86564
	A_52_P70796	NM_007551	Cxcr5	5.31099	3.51717e-09	2.22861e-06	10.9341	-2.18119
	A_51_P157042	NM_010217	Ccn2	13.0203	3.52071e-09	2.22861e-06	10.9331	2.17648
	A_51_P267314	NM_178650	Tbc1d10c	9.04109	3.70604e-09	2.31623e-06	10.8844	-1.29311
	A_55_P2052563	NM_010495	#N/A	12.6114	3.80238e-09	2.34674e-06	10.8601	1.79753
	A_55_P2160686	NM_001310646	Tsc22d1	12.2458	3.90172e-09	2.37831e-06	10.8356	-1.12593
	A_30_P01020960	chr17:29183003-29217681_R	0	6.74782	4.00756e-09	2.39642e-06	10.8102	2.53851
	A_51_P146149	NM_008437	Napsa	8.70351	4.0285e-09	2.39642e-06	10.8053	-2.86107
	A_51_P345159	NM_026024	Ube2t	8.03182	4.21702e-09	2.4787e-06	10.7619	-1.59774
	A_55_P2122841	LF196892	0	11.8396	4.29176e-09	2.49296e-06	10.7452	-2.09657
	A_51_P165342	NM_007585	Anxa2	9.97095	4.49846e-09	2.58264e-06	10.7006	-1.52147
	A_55_P2157068	NM_001033364	Cdhr2	8.91502	4.74441e-09	2.69254e-06	10.65	1.28903
	A_55_P2002757	NM_008528	Blnk	9.25922	5.06521e-09	2.82454e-06	10.5879	-1.41669
	A_55_P2119985	NM_130862	Baiap2	10.4262	5.09143e-09	2.82454e-06	10.583	1.26069
	A_55_P2745692	ENSMUST00000177715	#N/A	6.70496	5.64802e-09	3.0985e-06	10.4845	-3.02185
	A_51_P308298	NM_172118	Myl9	13.0966	5.79991e-09	3.14686e-06	10.4593	-1.07608
	A_51_P340829	NM_177604	AA986860	9.73634	6.36343e-09	3.37837e-06	10.3713	1.50218
	A_55_P2109445	NM_013674	Irf4	6.77719	6.96288e-09	3.58247e-06	10.2858	-1.87639
	A_51_P342652	NM_008339	Cd79b	8.54209	7.02221e-09	3.58247e-06	10.2777	-2.12087
	A_55_P2013336	NM_010790	Melk	5.10024	7.03602e-09	3.58247e-06	10.2759	-2.43261
	A_51_P253803	NM_001081117	Mki67	7.04214	7.17581e-09	3.58247e-06	10.2572	-3.10497
	A_55_P2145804	NM_026531	Aen	12.6364	7.18322e-09	3.58247e-06	10.2562	1.12299
	A_51_P302358	NM_008518	Ltb	7.70606	8.22333e-09	4.01999e-06	10.1278	-1.994
	A_51_P105078	NM_011311	S100a4	10.4726	8.80131e-09	4.26035e-06	10.0632	-1.43082
	A_55_P1988872	NM_001242934	Bcl11a	6.05679	9.3106e-09	4.46312e-06	10.0098	-2.2299
	A_52_P213889	NM_172476	Tmc7	8.4469	9.76795e-09	4.61304e-06	9.96422	1.53623
	A_55_P2113466	XR_140812	0	9.76111	9.84714e-09	4.61304e-06	9.95654	1.1984
	A_66_P122699	ENSMUST00000111752	#N/A	9.48034	9.90363e-09	4.61304e-06	9.95111	1.87852
	A_66_P129538	NM_178389	#N/A	8.10237	1.00953e-08	4.65838e-06	9.93289	-2.38109
	A_52_P343306	NM_010378	H2-Aa	11.1143	1.0795e-08	4.93512e-06	9.86921	-2.23641
	A_51_P280446	NM_022324	Sdf2l1	10.5557	1.11776e-08	5.06312e-06	9.83611	-1.44937
	A_55_P2741874	NM_207105	H2-Ab1	9.83467	1.16513e-08	5.22975e-06	9.79666	-2.37315
	A_51_P344566	NM_011121	Plk1	5.97904	1.35573e-08	6.03045e-06	9.65264	-1.97137
	A_55_P2111855	NM_178389	#N/A	8.15052	1.3845e-08	6.10341e-06	9.63268	-2.11233
	A_66_P120837	NM_011623	Top2a	6.22067	1.51205e-08	6.60673e-06	9.54889	-3.03914
	A_55_P2228122	ENSMUST00000073521	#N/A	8.50862	1.57405e-08	6.81729e-06	9.51069	-1.54968
	A_66_P109141	NR_131057	Gm38416	5.02649	1.61512e-08	6.93436e-06	9.48619	-2.30029
	A_52_P674338	NM_207655	Egfr	6.94562	1.64707e-08	7.01055e-06	9.46757	-1.71022
	A_52_P203691	NM_207231	Arl5c	7.23551	1.82312e-08	7.69357e-06	9.371	-1.76878
	A_51_P190111	NM_008566	Mcm5	7.63947	1.89526e-08	7.93022e-06	9.33409	-1.76952
	A_30_P01026849	chr15:84737071-84753513_F	0	5.5013	2.01665e-08	8.34451e-06	9.27505	2.42814
	A_55_P1990780	NM_011200	Ptp4a1	14.1199	2.02807e-08	8.34451e-06	9.26967	1.07139
	A_51_P364485	NM_009396	Tnfaip2	10.2571	2.10568e-08	8.59221e-06	9.23396	-1.0862
	A_51_P154485	NM_145141	Fcrla	5.65275	2.15762e-08	8.73198e-06	9.21078	-2.33425
	A_55_P2907840	NM_053078	Nrep	12.8768	2.35987e-08	9.47285e-06	9.12555	-1.69234
	A_55_P1983921	NM_021352	#N/A	6.44664	2.71225e-08	1.07996e-05	8.99314	-1.7013
	A_30_P01018279	chr15:99765243-99783300_F	0	5.19797	2.81895e-08	1.10463e-05	8.95643	-1.9074
	A_55_P2145224	ENSMUST00000200235	#N/A	7.50536	2.89333e-08	1.12485e-05	8.93164	-3.68388
	A_55_P1979191	NM_001017433	Tbata	7.55842	3.29232e-08	1.26996e-05	8.80872	1.54819
	A_55_P2625988	NM_025961	Gatm	7.34593	3.64092e-08	1.3899e-05	8.71293	-1.14753
	A_51_P483576	ENSMUST00000200235	#N/A	8.45734	3.65957e-08	1.3899e-05	8.70807	-3.67953
	A_52_P33382	ENSMUST00000128900	#N/A	6.0645	3.8069e-08	1.43482e-05	8.67051	-3.216
	A_52_P1084809	AK079279	Gm39334	3.54042	3.92005e-08	1.46628e-05	8.64263	3.25441
	A_52_P633785	NR_038097	Gm11696	6.07189	4.34868e-08	1.61438e-05	8.54385	-1.32215
	A_55_P2077901	NM_013486	Cd2	7.42919	4.53614e-08	1.65902e-05	8.50368	-2.04051
	A_51_P491987	NM_019955	Ripk3	7.5718	4.81946e-08	1.74968e-05	8.446	-1.20546
	A_55_P2009673	NM_001290796	Ppp1r14d	5.49716	4.97632e-08	1.79344e-05	8.41551	-1.87114
	A_51_P346668	NM_012057	Irf5	9.07756	5.16111e-08	1.84655e-05	8.3808	-1.05982
	A_51_P183581	NM_011136	Pou2af1	6.57155	5.29676e-08	1.87775e-05	8.3561	-2.71832
	A_55_P2119877	ENSMUST00000108229	#N/A	8.20599	5.32437e-08	1.87775e-05	8.35115	1.30911
	A_55_P2727424	NM_029615	Med27	9.99842	5.64715e-08	1.97426e-05	8.29511	1.43903
	A_51_P451151	NM_026785	Ube2c	6.87177	5.678e-08	1.97426e-05	8.28992	-2.67411
	A_55_P2133220	NM_001013377	Arhgef39	6.26626	5.72634e-08	1.97715e-05	8.28185	-1.90805
	A_51_P430071	NM_178214	Hist2h2be	9.31364	5.84562e-08	2.00432e-05	8.26222	-1.12887
	A_55_P2133248	ENSMUST00000184842	#N/A	6.79963	6.05091e-08	2.0604e-05	8.22936	-1.72872
	A_55_P2034067	NM_001085509	Myom3	7.84662	6.21176e-08	2.10068e-05	8.20438	1.7745
	A_55_P2103698	NM_015783	Isg15	11.3565	6.45101e-08	2.16675e-05	8.16839	-1.36417
	A_55_P2038494	NM_024233	Rexo2	11.1921	6.75324e-08	2.25294e-05	8.12479	-1.02149
	A_65_P16561	NM_001163630	Satb1	7.92989	7.65344e-08	2.53194e-05	8.00562	-1.69767
	A_52_P683598	NM_207105	H2-Ab1	11.1352	7.71077e-08	2.53194e-05	7.99852	-2.18614
	A_51_P481920	NM_009828	Ccna2	6.41379	8.18921e-08	2.66009e-05	7.94118	-2.61743
	A_66_P101879	ENSMUST00000198606	#N/A	7.11833	8.5664e-08	2.76443e-05	7.8983	-1.10022
	A_30_P01031521	chr8:108153471-108159346_F	0	8.29752	8.84449e-08	2.83563e-05	7.86787	1.11523
	A_51_P356760	NM_138315	Mical1	9.7614	9.60668e-08	3.06013e-05	7.78913	-1.01547
	A_55_P2101696	NM_008141	Gnat2	7.00784	1.01498e-07	3.19194e-05	7.73675	-1.52625
	A_52_P463271	NM_146041	Gmds	6.83705	1.06878e-07	3.2902e-05	7.68755	-1.56289
	A_51_P208680	NM_145409	Chtf18	6.07357	1.06971e-07	3.2902e-05	7.68673	-1.28402
	A_51_P505132	NM_021384	Rsad2	5.94945	1.07288e-07	3.2902e-05	7.68391	-1.33237
	A_55_P2103706	XR_882048	Ccnb1-ps	5.22393	1.14136e-07	3.47862e-05	7.62496	-3.08713
	A_55_P2098697	NM_009396	Tnfaip2	9.91437	1.15423e-07	3.49625e-05	7.61428	-1.10414
	A_55_P2722383	ENSMUST00000129882	#N/A	8.14872	1.17395e-07	3.53431e-05	7.59814	1.03746
	A_30_P01021604	chr6:128393530-128394127_F	0	6.34827	1.19554e-07	3.57206e-05	7.58079	-1.61276
	A_66_P103271	NM_001164598	Irf2bp2	11.5381	1.20096e-07	3.57206e-05	7.57647	1.24122
	A_52_P87900	NM_183187	Fam107a	8.22538	1.22735e-07	3.6248e-05	7.55576	1.95297
	A_51_P509643	NM_001042451	Snca	6.83439	1.23338e-07	3.6248e-05	7.5511	-2.93541
	A_51_P278334	NM_013703	Vldlr	11.3777	1.31025e-07	3.79908e-05	7.4935	1.44609
	A_52_P155805	NR_027924	2010204K13Rik	6.44176	1.31576e-07	3.79908e-05	7.48951	-1.66361
	A_52_P337259	NM_013905	Heyl	8.96293	1.32729e-07	3.8101e-05	7.48119	-1.3833
	A_51_P350403	NM_009148	Exoc4	9.34388	1.43567e-07	4.06921e-05	7.40641	1.06578
	A_51_P483473	NM_011375	St3gal5	12.6984	1.44243e-07	4.06921e-05	7.40193	1.50366
	A_52_P686785	NM_053247	Lyve1	11.648	1.58167e-07	4.41205e-05	7.31414	1.48405
	A_52_P481493	NM_010220	Fkbp5	6.33284	1.60565e-07	4.45379e-05	7.2998	1.72412
	A_55_P1996946	NM_023223	Cdc20	8.20874	1.65459e-07	4.56389e-05	7.2712	-2.489
	A_51_P495780	NM_020568	Plin4	11.1511	1.70193e-07	4.6684e-05	7.24432	2.35395
	A_55_P2031167	NM_010107	Efna1	12.1316	1.71494e-07	4.67809e-05	7.23706	-1.64918
	A_55_P1983968	NM_001177594	Slc8b1	6.47133	1.9478e-07	5.17048e-05	7.11574	1.40134
	A_52_P368306	NM_026433	Tmem100	10.1211	1.98474e-07	5.24036e-05	7.09784	1.81532
	A_52_P443705	NM_026531	Aen	10.9479	2.0091e-07	5.26567e-05	7.08622	1.24307
	A_55_P2146560	NM_207105	H2-Ab1	12.2496	2.05313e-07	5.33532e-05	7.06557	-1.87528
	A_55_P1962747	NM_207105	H2-Ab1	12.4713	2.09955e-07	5.40519e-05	7.04426	-1.86812
	A_55_P1964965	NM_001310547	Gm1673	8.92035	2.11286e-07	5.40519e-05	7.03824	-1.25902
	A_52_P278497	NM_201256	Eif4ebp3	12.2304	2.14197e-07	5.45142e-05	7.0252	1.53207
	A_52_P480096	NM_026865	Ptges3l	8.37016	2.22497e-07	5.63362e-05	6.98898	-1.38256
	A_51_P319022	NM_009910	Cxcr3	6.5254	2.28225e-07	5.69109e-05	6.96476	-1.40625
	A_55_P2002773	NR_040491	1810053B23Rik	6.16838	2.31532e-07	5.71945e-05	6.95104	2.00834
	A_30_P01021179	chr6:134879009-134880130_F	0	6.41244	2.31679e-07	5.71945e-05	6.95044	-2.45739
	A_51_P284608	NM_001042605	Cd74	13.3672	2.36537e-07	5.81034e-05	6.93067	-1.74735
	A_55_P2801707	NM_001142731	Kctd1	8.48035	2.77776e-07	6.72299e-05	6.77752	-1.23701
	A_66_P132292	NM_001290451	#N/A	6.08045	2.83236e-07	6.82169e-05	6.75897	1.49899
	A_51_P210591	NM_013517	Fcer2a	5.50993	2.89977e-07	6.95015e-05	6.73656	-2.6247
	A_51_P109119	AK017113	Erich2	4.50588	2.98653e-07	7.07523e-05	6.70846	2.6277
	A_55_P2156731	NM_010382	H2-Eb1	12.1975	2.99494e-07	7.07523e-05	6.70578	-1.98435
	A_55_P2168990	AK008557	Tmsb10	12.7103	3.08602e-07	7.23254e-05	6.67724	-1.30528
	A_51_P150912	NM_011497	Aurka	6.72591	3.11487e-07	7.23254e-05	6.66837	-1.65498
	A_55_P2497039	NM_001271566	Cdc7	6.69814	3.11819e-07	7.23254e-05	6.66735	-1.37854
	A_55_P2174027	NM_177603	Frat2	6.00889	3.12013e-07	7.23254e-05	6.66676	1.10847
	A_51_P354706	NM_010094	Lefty1	7.78083	3.26906e-07	7.51133e-05	6.62233	-1.23281
	A_55_P2728718	NM_028785	Dock8	5.51063	3.27837e-07	7.51133e-05	6.61962	-1.89894
	A_51_P229129	NM_146818	Olfr1218	5.8943	3.28604e-07	7.51133e-05	6.61739	1.1292
	A_55_P2019569	NM_001105059	Vmn2r62	5.10305	3.32083e-07	7.55587e-05	6.60735	1.81727
	A_55_P2548316	XR_379023	Gm35472	7.37271	3.34992e-07	7.58712e-05	6.59904	1.25032
	A_66_P135688	NM_011577	Tgfb1	5.52368	3.40443e-07	7.6329e-05	6.58366	-1.52701
	A_52_P30632	NM_027040	1700007K13Rik	8.08546	3.41004e-07	7.6329e-05	6.58209	2.21159
	A_52_P14456	NM_026886	Srrm4	6.72106	3.41652e-07	7.6329e-05	6.58028	1.95379
	A_55_P1967978	NM_001136073	Nfatc2	8.10285	3.61578e-07	8.0417e-05	6.52626	-1.38493
	A_55_P1988083	NM_145150	Prc1	6.89444	3.7578e-07	8.28294e-05	6.48955	-2.59149
	A_55_P2029106	NM_138313	Bmf	10.727	4.02241e-07	8.78771e-05	6.4247	-1.14657
	A_55_P2723989	A_55_P2723989	#N/A	11.6834	4.17136e-07	9.07047e-05	6.39005	-1.13436
	A_51_P115715	NM_023049	Asb2	8.76341	4.18857e-07	9.07047e-05	6.38612	-1.80324
	A_51_P100991	NM_145067	Gucy2c	6.41067	4.38468e-07	9.41257e-05	6.34252	1.14876
	A_55_P1961499	NM_001252058	Ly6c1	12.0885	4.44803e-07	9.50723e-05	6.32885	-1.04686
	A_51_P232868	NM_001081656	Neurl1b	8.51226	4.53467e-07	9.65063e-05	6.31047	-1.58691
	A_55_P2830660	NM_020557	Cmpk2	9.24019	4.88779e-07	0.000102693	6.239	-1.02505
	A_52_P518997	NM_010139	Epha2	11.1409	5.05556e-07	0.00010488	6.20684	1.6202
	A_55_P2718269	ENSMUST00000141316	#N/A	7.44678	5.31466e-07	0.000108082	6.15921	-1.00574
	A_66_P112810	NR_037984	Gm19461	7.50036	5.31936e-07	0.000108082	6.15837	-1.26964
	A_55_P2795903	NR_037588	Cahm	7.30139	5.53638e-07	0.000111193	6.12026	-1.32148
	A_52_P274496	NM_183180	Tspan18	9.89241	5.70658e-07	0.000113612	6.09141	-1.56551
	A_66_P116986	NM_019707	Cdh13	11.0864	5.80974e-07	0.000115201	6.07433	-1.01734
	A_55_P2097518	NM_001080943	Zdhhc22	7.53153	5.83572e-07	0.000115253	6.07008	-2.59288
	A_51_P379976	NM_001039515	Arl4a	11.5852	5.87482e-07	0.000115563	6.06372	1.17122
	A_51_P412027	NM_030712	Cxcr6	6.39368	5.92356e-07	0.000116059	6.05584	-1.66158
	A_30_P01031052	chr19:16059564-16085402_F	0	8.29751	6.28271e-07	0.00012261	5.99975	1.13553
	A_51_P187750	NM_153408	Neurl3	6.89268	6.49198e-07	0.000126195	5.96852	-1.04692
	A_55_P1958275	NM_016707	Bcl11a	5.69988	6.60461e-07	0.000127381	5.95213	-1.51537
	A_55_P2725727	LF195955	0	4.16005	6.83733e-07	0.000131357	5.91913	3.96779
	A_55_P2745905	NM_008638	Mthfd2	6.87667	6.9457e-07	0.000132921	5.90415	-1.30774
	A_55_P2065671	NM_172301	Ccnb1	5.53106	7.15534e-07	0.000136404	5.87581	-3.27194
	A_52_P354373	NR_037956	Lockd	7.5232	7.2254e-07	0.00013721	5.86653	-1.89138
	A_55_P2079812	NM_001011542	Olfr1532-ps1	4.84752	7.75622e-07	0.000146726	5.79897	-2.36373
	A_52_P561020	NM_172402	Slc25a32	9.43841	7.79173e-07	0.000146836	5.79462	1.13389
	A_51_P125135	NM_026410	Cdca5	5.70595	7.82966e-07	0.000146989	5.78999	-1.76495
	A_66_P119534	NM_001033324	#N/A	6.74616	8.00301e-07	0.000149674	5.76912	1.7675
	A_52_P170985	NM_172718	Sgsm1	7.33195	8.41768e-07	0.00015612	5.72099	-1.40128
	A_66_P122499	NM_009858	Cd8b1	6.36663	8.43147e-07	0.00015612	5.71943	-2.92445
	A_51_P206203	NM_145379	Mrgprf	8.53572	8.44249e-07	0.00015612	5.71818	-1.11958
	A_30_P01021929	chr9:118291593-118324230_F	0	7.90772	8.49112e-07	0.000156433	5.71271	1.22484
	A_52_P500856	NM_146197	Acsm2	5.13175	8.79284e-07	0.000160792	5.67944	-1.96382
	A_51_P154983	NM_022409	Zfp296	7.10417	9.30213e-07	0.000168854	5.62579	-1.17876
	A_55_P2928458	NM_010630	#N/A	5.20232	9.52289e-07	0.000171925	5.60344	1.70172
	A_51_P288876	NM_019631	Tmem45a	8.99907	9.77983e-07	0.000174953	5.57807	-1.08513
	A_55_P2090441	XR_868736	BC028471	5.60712	1.00436e-06	0.000177749	5.55272	1.18262
	A_66_P107862	NM_177743	Fam198a	6.76866	1.03729e-06	0.000182261	5.52197	-2.08815
	A_51_P207921	NM_008898	Por	13.6767	1.06629e-06	0.00018583	5.4957	1.02814
	A_55_P2806390	NM_001113373	Shank2	7.60257	1.09074e-06	0.000188962	5.4741	1.01334
	A_55_P2156274	NM_031257	Plekha2	8.0089	1.12259e-06	0.000193533	5.44668	-1.15838
	A_52_P416756	NM_033075	D17H6S56E-5	7.33171	1.14238e-06	0.000195847	5.43002	-2.09101
	A_55_P2334424	NR_102310	D630024D03Rik	6.1183	1.16117e-06	0.00019838	5.41448	-1.92655
	A_65_P15155	NM_178909	Wdr92	6.11364	1.21304e-06	0.000206527	5.37284	-1.91062
	A_55_P2070869	NM_008491	Lcn2	12.9792	1.27902e-06	0.000217011	5.32239	1.24979
	A_51_P414126	NM_011226	Rab19	8.05832	1.29291e-06	0.000218616	5.3121	-1.24315
	A_66_P126660	XR_001780873	Gm46404	7.41975	1.34712e-06	0.000226234	5.27296	-1.10874
	A_51_P100852	NM_175449	Calhm6	5.73085	1.36193e-06	0.000227946	5.26255	-1.77941
	A_55_P1987984	NM_009569	Zfpm1	6.43843	1.37212e-06	0.000228876	5.25544	-1.27231
	A_52_P385606	NM_021273	Ckb	9.36876	1.37939e-06	0.000229313	5.25041	-1.04622
	A_51_P339098	NR_002861	Serpina4-ps1	5.39309	1.40801e-06	0.000232506	5.23085	-2.57851
	A_55_P1958921	NM_001190371	Ankrd29	8.18659	1.44906e-06	0.000236946	5.20347	-1.27002
	A_52_P678393	NM_001037749	Slc22a14	4.96269	1.45959e-06	0.000236946	5.19658	-1.49912
	A_55_P2332194	AK140090	Gm15998	6.66859	1.46367e-06	0.000236946	5.19392	-2.16458
	A_55_P2158011	NM_026412	Knstrn	5.53123	1.46674e-06	0.000236946	5.19192	-2.1198
	A_55_P1973906	NM_021897	Trp53inp1	5.97707	1.4685e-06	0.000236946	5.19078	1.20025
	A_52_P331824	NM_182716	Nfasc	5.33148	1.47752e-06	0.000237626	5.18494	2.46877
	A_55_P2020050	AK013372	6720475J19Rik	9.76708	1.52577e-06	0.00024383	5.15433	-1.11556
	A_55_P1988975	ENSMUST00000142135	#N/A	7.82861	1.52598e-06	0.00024383	5.1542	-1.1702
	A_52_P418644	NM_019755	Plp2	9.63055	1.54572e-06	0.000246189	5.14195	-1.02733
	A_55_P2796457	NM_024184	Asf1b	7.30574	1.6031e-06	0.00025369	5.10723	-1.32587
	A_52_P266132	NM_008013	Fgl2	9.64639	1.65181e-06	0.000260564	5.07872	-1.1882
	A_55_P2792111	NM_030143	Ddit4l	7.25057	1.66239e-06	0.00026072	5.07264	1.32409
	A_52_P513153	NM_001347100	Cald1	8.50125	1.66336e-06	0.00026072	5.07208	-1.01113
	A_55_P2104259	NM_001077348	Plin5	11.4896	1.79089e-06	0.000271238	5.00172	1.44092
	A_55_P2017347	NM_001113406	Krtap11-1	8.15513	1.87654e-06	0.000282813	4.95722	1.52241
	A_51_P447976	NM_001142952	Tent5c	7.19908	1.90832e-06	0.000284095	4.94122	1.16648
	A_55_P2143279	NM_028186	Nkd2	9.71764	1.90835e-06	0.000284095	4.94121	1.24408
	A_55_P1974487	NM_177195	Atp8b5	5.80988	1.91031e-06	0.000284095	4.94023	1.8369
	A_51_P352452	NM_207533	Dbx2	4.17108	2.01486e-06	0.000298744	4.88948	-1.56528
	A_55_P2050268	NM_172142	Nfkbid	7.32363	2.03656e-06	0.000300159	4.87928	-1.19099
	A_55_P1973560	ENSMUST00000117514	#N/A	8.0263	2.11244e-06	0.000310415	4.84444	-1.41718
	A_52_P182601	ENSMUST00000133747	#N/A	3.67001	2.14111e-06	0.000313694	4.8316	-3.62143
	A_55_P2086203	NM_008434	Kcnq1	8.88428	2.15886e-06	0.000314429	4.82374	-1.49321
	A_51_P399896	NM_010768	Matk	6.16189	2.29645e-06	0.000332507	4.7649	-1.13486
	A_52_P68221	NM_016886	Gria3	6.32486	2.31442e-06	0.000334129	4.75747	1.8925
	A_51_P262757	NM_001077348	Plin5	12.2218	2.34039e-06	0.000336526	4.74684	1.35579
	A_55_P2011937	NM_001163359	Fignl1	6.9055	2.34465e-06	0.000336526	4.74511	-1.96873
	A_52_P175685	NM_008390	Irf1	7.81992	2.39806e-06	0.000342202	4.72367	-1.34298
	A_52_P390944	NM_016803	Chst3	7.42325	2.41732e-06	0.000343955	4.71605	-1.77627
	A_55_P2159264	NM_001113386	Lifr	10.9839	2.46814e-06	0.000348644	4.69623	-1.1293
	A_51_P383774	NM_010314	Gngt1	4.9987	2.54122e-06	0.00035645	4.66845	-1.65668
	A_55_P2932214	NM_153679	#N/A	8.6014	2.61494e-06	0.00036575	4.64122	1.08962
	A_51_P420229	NM_007719	Ccr7	5.39969	2.63674e-06	0.000367758	4.63331	-1.92116
	A_51_P248857	NM_026597	Inka1	7.77816	2.64614e-06	0.00036803	4.62992	-1.17572
	A_51_P513682	NM_023284	Nuf2	5.33487	2.7444e-06	0.000379557	4.59521	-2.46313
	A_55_P2152771	NM_172589	Lhfpl2	7.13888	2.7663e-06	0.000381517	4.58764	-1.08752
	A_55_P2729165	NM_023223	Cdc20	6.5696	2.77502e-06	0.000381654	4.58464	-1.92905
	A_52_P495869	NM_010658	Mafb	7.90743	2.81504e-06	0.000385958	4.57101	1.4593
	A_55_P1965772	NM_001163337	Atp2a3	9.17719	2.82195e-06	0.000385958	4.56868	-1.11665
	A_55_P2716721	ENSMUST00000187066	#N/A	6.49556	2.91704e-06	0.000397199	4.53712	-1.46095
	A_30_P01020319	chr9:70017793-70045355_F	0	6.82266	2.92023e-06	0.000397199	4.53608	1.46018
	A_55_P2046744	NM_001166273	Cspg5	5.73073	3.31331e-06	0.000444542	4.41585	-1.98329
	A_51_P131175	NM_013569	Kcnh2	6.98302	3.46833e-06	0.000461949	4.37232	1.86168
	A_55_P2716192	ENSMUST00000155026	#N/A	5.84749	3.50515e-06	0.000465223	4.36227	-1.46129
	A_52_P232580	NM_145508	Dyrk3	7.62153	3.53827e-06	0.000468361	4.35332	1.00838
	A_66_P140544	AK054143	0	4.69933	3.59532e-06	0.000473057	4.33809	1.67546
	A_51_P479321	NM_080575	Acss1	10.614	3.59867e-06	0.000473057	4.33721	-1.49439
	A_51_P331429	NM_177756	Colgalt2	7.49624	3.60535e-06	0.000473057	4.33544	-1.1521
	A_55_P2161055	NM_001127261	Trp63	9.48208	3.61356e-06	0.000473057	4.33328	1.4815
	A_52_P634250	NM_010706	Lgals4	10.9875	3.70818e-06	0.000483081	4.30867	1.13211
	A_51_P317740	NM_009545	Pcgf2	4.88703	3.76761e-06	0.000488986	4.29354	1.33987
	A_55_P2076560	NM_139051	Nr5a1	8.52835	3.78122e-06	0.000488986	4.29011	1.00143
	A_66_P119623	AY072938	Ackr4	8.47695	3.78322e-06	0.000488986	4.2896	-1.48889
	A_55_P2003129	NM_001113211	Nemp1	4.36991	3.86242e-06	0.000495333	4.26988	-1.42178
	A_51_P413251	NM_001195529	Tpbgl	6.51519	3.95056e-06	0.000498862	4.24841	-1.14916
	A_55_P2118441	NM_010846	Mx1	6.8288	3.99706e-06	0.000503237	4.23727	-1.8338
	A_30_P01026752	chr1:163528792-163529312_F	0	7.72106	4.0056e-06	0.000503237	4.23524	1.04578
	A_55_P2035286	NM_010931	Uhrf1	7.08386	4.03581e-06	0.000505746	4.22809	-2.08348
	A_55_P1989234	NM_020513	Olfr1508	4.67665	4.2057e-06	0.000524374	4.18884	2.12183
	A_66_P124545	NR_102312	D630024D03Rik	8.21688	4.36802e-06	0.000541875	4.15281	-1.32213
	A_55_P2713600	ENSMUST00000161099	#N/A	5.24854	4.43718e-06	0.000549076	4.13786	-1.31296
	A_66_P109457	NR_045428	2410021H03Rik	4.90899	4.46139e-06	0.000550691	4.13268	2.65157
	A_52_P300445	NM_018731	Atp4a	4.55435	4.63414e-06	0.000566351	4.09653	-2.14782
	A_66_P139873	NM_031999	Gpr137b	7.56954	4.65787e-06	0.000567846	4.09166	-1.141
	A_55_P1969665	NM_001111336	Hsd3b4	4.24073	4.76654e-06	0.000579663	4.06972	-2.13027
	A_51_P337771	NM_053142	Pcdhb17	7.24476	4.86199e-06	0.000589818	4.05085	-1.57106
	A_52_P323151	XR_385891	Gm30938	5.52583	4.95063e-06	0.000597635	4.03366	-1.78978
	A_51_P243808	NM_153137	Traf3ip3	6.432	5.06065e-06	0.000604999	4.01275	-1.55362
	A_51_P180463	NM_007804	Cux2	7.30674	5.08101e-06	0.000605966	4.00893	1.49437
	A_55_P2123491	NM_001159407	B3gnt5	6.14227	5.10858e-06	0.000606963	4.00378	-1.36978
	A_55_P2063256	NM_010706	Lgals4	11.6401	5.11396e-06	0.000606963	4.00278	1.09502
	A_51_P254805	NM_008446	Kif4	5.29458	5.25317e-06	0.000620502	3.97722	-1.28239
	A_52_P73208	AK049931	Acad9	6.24566	5.32284e-06	0.000627231	3.96469	-1.864
	A_51_P202050	NM_008052	Dtx1	7.48688	5.34714e-06	0.000628595	3.96036	-1.33699
	A_55_P2004532	NM_175696	Pianp	5.99115	5.49666e-06	0.000643109	3.93412	-1.36087
	A_51_P271503	NM_008362	Il1r1	9.34821	5.56387e-06	0.000646526	3.92256	1.28332
	A_55_P2730971	NM_053246	Dok4	6.97003	5.61487e-06	0.000650771	3.91388	-1.08568
	A_55_P1960049	NM_027419	2810408A11Rik	8.48561	5.72475e-06	0.000661953	3.89544	1.06815
	A_51_P231958	NM_026507	Zwilch	6.29017	5.83156e-06	0.000671827	3.87785	-1.04701
	A_51_P331288	NM_009731	Akr1b7	7.27432	5.83736e-06	0.000671827	3.87691	1.69162
	A_52_P440265	XR_390980	9230110K08Rik	7.31825	6.00804e-06	0.000686669	3.84949	-1.31095
	A_65_P05816	KY467972	Bach2	5.12752	6.03955e-06	0.000688676	3.84452	-1.36626
	A_55_P2344463	AK049016	LOC553089	6.92578	6.57879e-06	0.000736556	3.76317	1.85106
	A_51_P500082	NM_001110517	Ifit1bl1	6.87296	6.66713e-06	0.000743076	3.75049	-1.18181
	A_52_P61864	NM_023653	Wnt2	9.02307	6.88292e-06	0.000760262	3.72019	-1.13189
	A_51_P409694	NM_019976	Psrc1	7.36044	6.98466e-06	0.000769778	3.70624	1.82399
	A_51_P137419	NM_009977	Cst7	5.4843	7.30101e-06	0.000789982	3.66411	-1.55711
	A_55_P1989061	NM_001077364	#N/A	14.0225	7.43364e-06	0.000795846	3.64699	1.01891
	A_51_P167292	NM_009892	Chil3	8.97185	7.44685e-06	0.000795846	3.6453	-2.86681
	A_55_P2010152	NM_001164059	Sell	6.8246	7.50509e-06	0.000800338	3.6379	-2.00778
	A_52_P556099	NM_001042653	Oip5	5.72011	7.54891e-06	0.000801549	3.63236	-1.37464
	A_51_P463674	NM_011495	Plk4	7.32352	7.56769e-06	0.000801818	3.63	-1.35492
	A_55_P1966833	NM_001037713	Xaf1	10.5399	7.61308e-06	0.00080318	3.62431	-1.26728
	A_51_P189777	NM_009834	Noct	11.2448	7.68123e-06	0.000808642	3.61584	1.03373
	A_51_P209930	NM_013648	Rtn2	10.0056	7.7542e-06	0.000814587	3.60685	-1.12381
	A_52_P455643	NM_028317	Skida1	5.35853	7.78107e-06	0.000815674	3.60356	-1.31908
	A_51_P137111	NM_016681	Chek2	6.76961	7.82198e-06	0.000818225	3.59857	-1.03997
	A_55_P2720570	ENSMUST00000155396	#N/A	5.6295	7.85565e-06	0.00081828	3.59449	1.53772
	A_52_P409601	NM_011611	Cd40	8.0357	8.03813e-06	0.000835525	3.57266	-1.04547
	A_55_P2081780	ENSMUST00000068980	#N/A	5.9182	8.08279e-06	0.000838403	3.56739	-1.06313
	A_55_P2911888	NM_008331	Ifit1	9.60427	8.1556e-06	0.000844182	3.55886	-1.23165
	A_55_P2029558	NM_007420	Adrb2	8.38874	8.18345e-06	0.000845292	3.55562	1.08399
	A_66_P107165	NM_001004363	Nuak1	9.80569	8.29824e-06	0.000855359	3.54238	-1.07029
	A_51_P378227	NM_001081287	#N/A	9.67943	8.38273e-06	0.000860475	3.53275	1.43933
	A_55_P2628985	NM_001163456	Cox18	8.0963	8.41933e-06	0.00086244	3.5286	-1.45548
	A_55_P2002033	NM_028203	Wdr89	6.38573	8.53945e-06	0.000872933	3.51514	-1.1052
	A_55_P2130114	ENSMUST00000142551	#N/A	4.85345	8.59972e-06	0.000875469	3.50845	1.70091
	A_55_P2125311	NM_023537	Rab3b	8.33316	8.78546e-06	0.000888702	3.48814	-1.50949
	A_55_P1981964	ENSMUST00000010286	#N/A	7.72361	8.8017e-06	0.000888702	3.48638	-1.02765
	A_55_P2929773	NM_009828	Ccna2	5.60548	8.88145e-06	0.000894924	3.47781	-1.74503
	A_51_P110165	AK019581	Gm9777	5.14808	9.04172e-06	0.000905529	3.4608	1.58607
	A_55_P2865097	AK019783	4930564I24Rik	6.05503	9.06536e-06	0.000906059	3.45832	-1.63152
	A_52_P525249	ENSMUST00000106440	#N/A	8.15477	9.11747e-06	0.000907593	3.45287	-1.29107
	A_51_P473734	NM_010386	H2-DMa	8.53165	9.16267e-06	0.000908429	3.44817	-1.49897
	A_51_P454422	NM_001081017	Unc79	7.25427	9.41499e-06	0.000931574	3.42235	1.73283
	A_66_P122781	NR_030677	BC025920	6.8072	9.50354e-06	0.000938456	3.41345	-1.07251
	A_55_P2109717	NM_183046	Kif20b	6.33556	9.54462e-06	0.000940631	3.40935	-1.41125
	A_52_P127239	NM_199467	Mms22l	5.10681	9.65934e-06	0.00094627	3.398	-2.1293
	A_55_P2066180	NM_175454	Hid1	9.36721	9.71829e-06	0.000948282	3.39221	-1.11989
	A_52_P496726	NM_009026	Rasd1	7.76693	9.78747e-06	0.000952057	3.38547	1.7196
	A_30_P01026693	chr18:13107755-13107844_F	0	6.3229	9.89691e-06	0.000958138	3.3749	-1.466
	A_51_P359603	NM_013566	Itgb7	8.19676	9.96755e-06	0.000961207	3.36814	-1.21607
	A_55_P1984881	NM_001285952	Fyb2	6.64538	1.00643e-05	0.000966774	3.35896	1.24237
	A_52_P236777	ENSMUST00000147466	#N/A	5.89534	1.00661e-05	0.000966774	3.3588	1.32309
	A_51_P271208	NM_009642	Agtrap	7.1786	1.0084e-05	0.000966774	3.3571	-1.27702
	A_51_P195034	NM_028039	Esco2	4.52896	1.01761e-05	0.000970558	3.34847	-1.9075
	A_51_P517645	NR_040714	Plet1os	7.50329	1.01825e-05	0.000970558	3.34787	-1.10485
	A_55_P2803242	NM_172578	Mis18bp1	4.67327	1.03469e-05	0.000982435	3.33265	-1.71276
	A_55_P2735745	AK145172	Gm7596	5.3381	1.04202e-05	0.000987498	3.32594	1.40857
	A_51_P375201	NM_013807	Plk3	9.25255	1.04939e-05	0.000990677	3.31924	1.15021
	A_55_P2044385	NM_028263	Fgfbp3	7.75784	1.05198e-05	0.000991229	3.3169	-1.05412
	A_55_P2010386	NM_020286	Tspan32	7.79632	1.05476e-05	0.000991957	3.31439	-1.11379
	A_66_P135768	AK019796	4930570D08Rik	5.14658	1.07818e-05	0.00100963	3.29352	1.6581
	A_55_P2089577	AK172643	#N/A	6.04599	1.07865e-05	0.00100963	3.2931	1.20482
	A_51_P246119	NM_001081363	Cenpf	6.5724	1.07969e-05	0.00100963	3.29219	-2.11775
	A_51_P343833	NM_009421	Traf1	8.04409	1.08651e-05	0.00101222	3.28621	-1.33623
	A_55_P2174490	NM_001290802	Cd37	7.50977	1.12502e-05	0.00103826	3.25311	-1.01117
	A_51_P352319	NM_178027	Vps26b	8.73407	1.13632e-05	0.00104673	3.24361	1.21135
	A_52_P401579	NM_145390	Tnpo2	5.43639	1.16329e-05	0.00106561	3.22133	-1.19967
	A_55_P1961302	NR_045893	Snhg15	9.36761	1.17607e-05	0.00107333	3.21095	1.06271
	A_30_P01019184	chr1:85036677-85038530_R	0	6.7837	1.20875e-05	0.00109524	3.18491	-1.36398
	A_52_P216672	NM_008940	Klk8	9.16522	1.22639e-05	0.00110612	3.17114	-1.0548
	A_51_P285206	NM_013487	Cd3d	7.35212	1.22768e-05	0.00110612	3.17014	-1.58406
	A_51_P437309	NM_145209	Oasl1	8.12239	1.23074e-05	0.00110686	3.16777	-1.13013
	A_55_P2156530	NAP115184-1	0	5.76589	1.26191e-05	0.00112872	3.14402	1.26552
	A_55_P1952256	NM_172301	Ccnb1	5.01374	1.27457e-05	0.00113755	3.13453	-2.11883
	A_55_P2733967	AK133446	Gm26588	5.31957	1.28937e-05	0.00114417	3.12357	-1.42233
	A_55_P2089020	NM_001101483	Slc35g2	8.18739	1.29309e-05	0.00114417	3.12083	-1.22928
	A_52_P207335	NM_025944	Tmem246	10.1918	1.29996e-05	0.00114615	3.1158	-1.26989
	A_55_P2806415	NM_021301	Slc15a2	8.35889	1.30728e-05	0.00114646	3.11046	-1.84249
	A_55_P1972872	NM_001005858	Ifit3b	9.7007	1.39295e-05	0.00120871	3.05018	-1.09335
	A_51_P163252	NM_013928	Schip1	9.05228	1.40013e-05	0.00121068	3.04529	-1.17226
	A_55_P2347756	NR_045305	AU040972	10.1172	1.40591e-05	0.00121356	3.04138	1.04742
	A_55_P2716052	ENSMUST00000145386	#N/A	4.5259	1.42346e-05	0.00122443	3.02959	1.63427
	A_66_P125004	NM_145150	Prc1	5.17537	1.45471e-05	0.00124696	3.00897	-1.86786
	A_66_P128986	NM_009860	Cdc25c	4.99308	1.45798e-05	0.00124759	3.00684	-1.95138
	A_51_P137688	AK087687	Pex1	7.06634	1.46586e-05	0.00125217	3.00172	1.05572
	A_55_P2715266	ENSMUST00000160470	#N/A	7.04003	1.49748e-05	0.00127039	2.98145	1.17592
	A_66_P119948	NM_001302619	Ciita	7.71595	1.51608e-05	0.00128396	2.96974	-1.87914
	A_55_P2083481	NM_001130412	Lpin1	10.7628	1.54469e-05	0.0013024	2.95198	1.14972
	A_51_P172917	NM_007717	Cmah	5.6354	1.54577e-05	0.0013024	2.95132	-1.21345
	A_51_P493467	NM_145588	Kif22	7.94552	1.56495e-05	0.00131632	2.93961	-1.25873
	A_55_P2111322	ENSMUST00000200568	#N/A	7.72813	1.57695e-05	0.00132416	2.93235	-3.73471
	A_51_P402359	NM_001037719	Btla	5.17626	1.58482e-05	0.00132851	2.92763	-2.07359
	A_66_P104710	ENSMUST00000170597	#N/A	5.73069	1.59252e-05	0.0013327	2.92302	-1.84751
	A_55_P2798063	NM_001162500	Parvg	6.03615	1.60528e-05	0.00133884	2.91545	-1.48194
	A_52_P362757	ENSMUST00000137365	#N/A	6.08755	1.61502e-05	0.00134469	2.90971	-1.25892
	A_51_P500044	NM_013703	Vldlr	10.3399	1.62211e-05	0.00134831	2.90555	1.23547
	A_55_P2386544	XM_017313904	Mettl25	4.23716	1.65226e-05	0.00137107	2.88806	-1.07065
	A_52_P330359	NM_178755	Agbl2	6.17607	1.73146e-05	0.00142481	2.84362	-1.26511
	A_51_P257675	NM_030203	Tspyl4	9.02029	1.77405e-05	0.00145501	2.82055	-1.53541
	A_66_P105119	BG088133	0	4.99229	1.78392e-05	0.00146068	2.81528	1.87819
	A_55_P2713335	ENSMUST00000141835	#N/A	4.65352	1.79864e-05	0.0014688	2.80748	2.50448
	A_55_P1989658	NM_013797	Slco1a1	6.71518	1.79978e-05	0.0014688	2.80688	-2.58592
	A_66_P118644	NM_027395	Basp1	6.71378	1.8298e-05	0.00148838	2.79118	-1.29182
	A_51_P245796	NM_029083	Ddit4	11.9953	1.84507e-05	0.00149334	2.78329	1.3461
	A_55_P2736969	NM_008091	#N/A	8.18289	1.85155e-05	0.00149334	2.77996	-1.28283
	A_55_P2152427	NM_026507	Zwilch	6.01595	1.8524e-05	0.00149334	2.77953	-1.1625
	A_55_P1999902	ENSMUST00000107229	#N/A	12.7251	1.87302e-05	0.00150372	2.76902	1.61741
	A_66_P138417	NM_024414	Stx1b	5.33209	1.89078e-05	0.00151305	2.76006	-1.4055
	A_55_P2743349	NM_024440	Derl3	8.14718	1.92403e-05	0.00153221	2.74352	-1.84039
	A_51_P330580	D87834	Mef2b	6.00564	1.97056e-05	0.0015596	2.72084	1.32351
	A_52_P131548	NM_010590	Ajuba	8.03134	1.97336e-05	0.0015596	2.71949	-1.07784
	A_52_P1085235	BM053670	0	5.37232	1.98098e-05	0.0015596	2.71584	-1.12466
	A_66_P134026	NM_001024728	C330021F23Rik	7.1475	2.00603e-05	0.00157215	2.70391	-1.03519
	A_55_P1996314	NM_001042711	Amy2a5	6.25736	2.01394e-05	0.00157374	2.70018	1.26166
	A_66_P140652	NM_001163608	Plxdc1	6.76764	2.01443e-05	0.00157374	2.69995	-1.23313
	A_66_P101780	NM_001164352	Efemp2	6.79558	2.01873e-05	0.00157461	2.69792	-1.19647
	A_52_P184149	NM_008638	Mthfd2	5.16037	2.05287e-05	0.00159871	2.68201	-1.23051
	A_51_P123320	AK019493	0	5.23732	2.14339e-05	0.00165615	2.64107	-1.5694
	A_52_P273891	NM_018881	Fmo2	10.6303	2.15231e-05	0.00165785	2.63713	1.01909
	A_66_P100853	NM_001177544	Hist1h2ao	12.1017	2.17155e-05	0.00166747	2.62868	-1.22796
	A_52_P682707	ENSMUST00000186561	#N/A	6.5556	2.2123e-05	0.00169087	2.61104	-1.16211
	A_66_P109087	BQ558358	0	4.54451	2.23108e-05	0.00170259	2.60302	3.22447
	A_30_P01024020	chr1:133839368-133839762_F	0	6.69808	2.24043e-05	0.00170572	2.59906	1.1992
	A_52_P30984	NM_028222	Cdkn3	5.64204	2.25336e-05	0.00170839	2.5936	-2.17313
	A_55_P2070686	NM_027057	Wdfy1	9.34028	2.25699e-05	0.00170839	2.59207	-1.10286
	A_55_P2146520	NM_134148	Carns1	9.55893	2.26064e-05	0.00170839	2.59054	-1.04179
	A_51_P206665	NM_026069	Rpl37	5.33865	2.28575e-05	0.001723	2.58006	-1.5206
	A_55_P1960053	NM_001042489	Hvcn1	7.37069	2.29077e-05	0.00172415	2.57798	-1.30051
	A_55_P2741400	NM_001042660	Smad7	6.55857	2.30124e-05	0.0017294	2.57365	1.32421
	A_55_P1996414	NR_138577	5033417F24Rik	5.72488	2.3294e-05	0.00174654	2.56212	-1.04764
	A_51_P167360	NM_177081	Ptpn7	6.62087	2.33127e-05	0.00174654	2.56135	-1.30864
	A_55_P2113703	NM_019866	Spib	5.03112	2.33555e-05	0.00174654	2.55961	-1.60977
	A_55_P2040090	NM_001038699	Fn3k	5.1714	2.3382e-05	0.00174654	2.55854	-1.24835
	A_30_P01027070	chr5:112297381-112328281_F	0	5.24162	2.36552e-05	0.00176427	2.54752	1.18122
	A_52_P550393	ENSMUST00000190073	#N/A	3.97168	2.40669e-05	0.00178941	2.53116	-2.43147
	A_52_P367760	NM_138304	Calml4	8.58706	2.474e-05	0.00182497	2.50499	-1.2226
	A_66_P102090	NM_023058	Pkmyt1	7.72284	2.47646e-05	0.00182497	2.50405	-1.21477
	A_51_P381821	NM_008046	Fst	5.49014	2.48186e-05	0.00182622	2.50198	-1.23849
	A_51_P432460	NM_026731	Ppp1r14a	10.3458	2.50291e-05	0.00183351	2.49398	-1.05071
	A_52_P187820	ENSMUST00000148399	#N/A	6.2901	2.51757e-05	0.00184152	2.48844	-1.39444
	A_51_P485810	NM_153781	Pygb	8.06049	2.52151e-05	0.00184167	2.48695	-1.49376
	A_55_P2100586	NM_001080820	Cass4	5.91457	2.53046e-05	0.00184548	2.48359	1.70783
	A_52_P30989	NM_028222	Cdkn3	5.94588	2.53979e-05	0.00184955	2.4801	-2.00933
	A_55_P2480694	NM_001097979	Hist1h2bq	5.35908	2.59289e-05	0.00188083	2.46048	-1.91419
	A_55_P2744870	ENSMUST00000103291	#N/A	7.16895	2.5933e-05	0.00188083	2.46033	-1.68714
	A_52_P344949	NM_172777	Gbp9	5.59732	2.59416e-05	0.00188083	2.46001	-1.4613
	A_55_P1994927	NM_144538	Rab3il1	8.83757	2.60868e-05	0.00188858	2.45472	-1.11493
	A_52_P350750	NM_015730	Chrna4	4.67271	2.65742e-05	0.00191264	2.43717	-2.28376
	A_51_P339793	NM_010743	Il1rl1	4.00016	2.72642e-05	0.00195538	2.41286	-1.79332
	A_52_P363039	NM_144818	Ncaph	5.99781	2.76112e-05	0.00197005	2.40087	-1.37035
	A_52_P49250	NM_001003817	Erbb2	8.52431	2.7862e-05	0.00197862	2.3923	-1.05483
	A_55_P2740697	AK214500	Trmt2a	6.62951	2.81937e-05	0.00199718	2.38108	1.22568
	A_66_P125777	NM_001199283	Slc43a2	7.72364	2.8241e-05	0.00199767	2.37949	-1.18083
	A_55_P2720088	ENSMUST00000171450	#N/A	6.55989	2.83186e-05	0.00200029	2.37689	-1.16706
	A_66_P102827	AK086087	LOC102635502	6.11293	2.84573e-05	0.00200435	2.37226	-1.16848
	A_55_P2734227	ENSMUST00000194162	#N/A	7.17548	2.86595e-05	0.00201078	2.36554	-5.2625
	A_55_P2082215	NM_001162864	Ttbk1	4.95702	2.90166e-05	0.00202927	2.3538	-1.47998
	A_55_P2496172	NM_001302965	Prmt2	8.26818	2.92386e-05	0.00203902	2.34658	-1.15186
	A_55_P2093679	NM_181419	Zfp599	5.64469	2.95096e-05	0.00205502	2.33783	-1.15436
	A_51_P155142	NM_026560	Cdca8	6.47689	3.01066e-05	0.00207386	2.31885	-1.36
	A_52_P522372	NM_175503	Aard	6.60901	3.01162e-05	0.00207386	2.31854	-1.23936
	A_51_P393305	NM_198034	Sidt1	6.68353	3.06195e-05	0.00210336	2.30283	-1.43402
	A_51_P274803	NM_175648	Trim30b	4.99472	3.07127e-05	0.00210336	2.29995	-1.30219
	A_52_P175821	NM_001277149	Chd7	5.13566	3.1609e-05	0.00215859	2.27269	1.76901
	A_55_P2086978	NM_153393	Col23a1	7.06304	3.18519e-05	0.00216918	2.26543	1.57772
	A_30_P01017625	chr7:111526943-111545093_F	0	9.34088	3.25725e-05	0.0022068	2.24423	1.06415
	A_51_P198775	NM_201364	BC055324	6.81662	3.25831e-05	0.0022068	2.24392	-1.07613
	A_55_P1968723	NM_009834	Noct	11.4293	3.28016e-05	0.00221552	2.23759	1.08949
	A_52_P236619	NR_045301	1810008I18Rik	6.37444	3.31264e-05	0.0022344	2.22825	-1.21994
	A_52_P651833	NM_009230	Soat1	6.21333	3.40015e-05	0.00228407	2.20355	-1.08154
	A_66_P124711	NM_019701	Clcnkb	6.48044	3.41752e-05	0.0022864	2.19872	1.12855
	A_55_P2051991	NM_001003920	Brsk1	6.5856	3.45888e-05	0.00231072	2.18732	-1.40513
	A_52_P590756	ENSMUST00000018884	#N/A	7.3371	3.47819e-05	0.0023154	2.18205	-1.26801
	A_66_P104483	NM_001033302	Ciart	8.76008	3.48454e-05	0.00231555	2.18032	1.11308
	A_55_P2037439	NM_001172092	Depdc1a	4.60925	3.51405e-05	0.00232873	2.17233	-1.69128
	A_51_P511285	NM_008429	Kcnj9	4.75724	3.59832e-05	0.00236874	2.14988	1.3413
	A_55_P1991688	NM_009013	Rad51ap1	5.94524	3.60296e-05	0.00236874	2.14865	-1.75733
	A_55_P2736799	AK156343	Cemip2	7.05441	3.65009e-05	0.00239654	2.13634	1.38082
	A_55_P2724895	A_55_P2724895	#N/A	4.58346	3.66468e-05	0.00240149	2.13256	1.26861
	A_55_P1959017	XR_376984	Gm32474	6.91065	3.66736e-05	0.00240149	2.13187	1.17442
	A_55_P1999633	NM_007708	Cit	6.34405	3.7107e-05	0.00242344	2.12074	-1.07009
	A_66_P128599	XR_001783623	9430093N23Rik	4.87781	3.7423e-05	0.00243763	2.11271	-1.38918
	A_51_P248031	XM_006538847	Rab42	7.61953	3.76025e-05	0.00243969	2.10818	-1.17147
	A_30_P01021678	chr11:31648453-31648952_R	0	5.06033	3.79655e-05	0.00245355	2.09908	1.16433
	A_55_P2487484	NM_024444	Cyp4f18	6.49889	3.86804e-05	0.00248673	2.08141	-1.24544
	A_55_P2734463	AK136006	Gm4203	4.60117	3.93888e-05	0.00251333	2.06422	1.35842
	A_66_P103729	XR_106108	5330432E05Rik	5.15034	3.98576e-05	0.00253599	2.05301	1.23962
	A_51_P248666	NM_021893	Cd274	7.58691	4.08594e-05	0.00259058	2.0295	-1.66058
	A_55_P2853032	ENSMUST00000128615	#N/A	6.76923	4.1245e-05	0.00261081	2.02061	1.23297
	A_30_P01033065	chr10:121498271-121512171_F	0	5.21836	4.13154e-05	0.00261192	2.01899	1.39866
	A_55_P2897923	NM_146094	Fads1	5.97694	4.15929e-05	0.0026194	2.01265	-1.2898
	A_66_P139683	NM_021394	Zbp1	7.37306	4.20398e-05	0.00263781	2.00253	-1.12875
	A_66_P121150	XR_388288	Gm30082	5.76475	4.20456e-05	0.00263781	2.0024	1.05665
	A_51_P178943	X03944	0	4.57337	4.21565e-05	0.00264141	1.99991	-1.56717
	A_55_P2079579	NM_011094	Pira7	6.53135	4.24837e-05	0.00265518	1.99259	-1.03289
	A_30_P01020518	chr9:78104935-78116974_F	0	11.3665	4.27242e-05	0.00266011	1.98724	1.26437
	A_55_P1977850	NM_021390	Sall1	7.24728	4.28759e-05	0.00266108	1.98389	1.01004
	A_52_P669128	NM_019810	Slc5a1	5.1356	4.29015e-05	0.00266108	1.98332	-1.11479
	A_52_P670026	NM_021384	Rsad2	9.70263	4.30789e-05	0.00266789	1.97941	-1.03851
	A_30_P01029106	chr4:53312709-53355184_R	0	4.47164	4.32274e-05	0.00266789	1.97616	1.54879
	A_51_P452207	NM_008541	Smad5	6.94463	4.36454e-05	0.00268697	1.96705	-1.24001
	A_52_P414464	NM_207649	Rcan2	11.3541	4.39139e-05	0.00269488	1.96124	1.01019
	A_55_P2103011	NM_001281880	Sema4d	6.65162	4.39377e-05	0.00269488	1.96073	-1.5197
	A_55_P2481860	NM_009027	Rasgrf2	8.72071	4.40584e-05	0.00269893	1.95813	-1.28882
	A_51_P209183	NM_019568	Cxcl14	10.7059	4.45459e-05	0.00272204	1.94771	-1.36908
	A_51_P151586	NM_010353	Haspin	5.74436	4.46747e-05	0.00272654	1.94498	-1.09368
	A_55_P2822967	NM_007568	Btc	6.09313	4.60116e-05	0.00279661	1.91706	-1.33531
	A_52_P367026	NM_001110851	Crem	5.11487	4.61991e-05	0.00279661	1.91321	-1.66951
	A_55_P2721688	ENSMUST00000134596	#N/A	5.16703	4.64e-05	0.00280068	1.90911	2.64409
	A_66_P113486	NM_029212	Ccdc33	5.60467	4.72589e-05	0.0028421	1.89175	1.08583
	A_52_P164821	NM_001135115	Gm12250	5.0885	4.7809e-05	0.00286124	1.88079	-1.56253
	A_52_P474719	NM_026825	Carmil1	8.43948	4.82931e-05	0.00288671	1.87126	-1.98898
	A_52_P306357	ENSMUST00000198732	#N/A	5.42578	5.03511e-05	0.00298802	1.83176	-1.72215
	A_51_P347333	AK012530	Dusp4	8.00691	5.11359e-05	0.0030237	1.81712	1.09375
	A_52_P91658	NR_045989	A930001C03Rik	7.42285	5.22106e-05	0.00307619	1.79744	1.12634
	A_52_P288270	ENSMUST00000118337	#N/A	4.62201	5.26738e-05	0.00309978	1.78909	1.70442
	A_51_P164014	NM_173762	Cenpe	5.96993	5.30011e-05	0.00311533	1.78323	-1.54332
	A_55_P2106394	NM_026412	Knstrn	6.32202	5.35956e-05	0.00314653	1.77267	-1.6367
	A_55_P2737612	NM_178795	Ppip5k1	7.3399	5.36994e-05	0.00314747	1.77084	-1.09788
	A_55_P2007964	NM_009987	Cx3cr1	7.15155	5.37391e-05	0.00314747	1.77014	-1.10761
	A_55_P1955147	NM_177343	Camk1d	10.2493	5.4414e-05	0.00317945	1.75834	-1.31866
	A_55_P1987196	NM_001123367	Gm3448	8.36861	5.45589e-05	0.00318039	1.75582	1.32043
	A_52_P268764	NM_001038699	Fn3k	5.69313	5.48595e-05	0.00318845	1.75062	-1.05163
	A_55_P2000683	NM_011868	Eci2	13.6558	5.51588e-05	0.00319012	1.74547	1.12339
	A_55_P2915840	NM_146050	Oit1	4.61727	5.5178e-05	0.00319012	1.74515	1.55114
	A_51_P487555	NM_009854	Cd7	6.42706	5.60184e-05	0.00322971	1.73085	-1.34135
	A_55_P2037235	NM_175397	Sp110	7.02239	5.60848e-05	0.00322971	1.72973	-1.13396
	A_55_P2787754	XR_376063	#N/A	6.49602	5.61375e-05	0.00322971	1.72884	-1.57719
	A_51_P402160	NM_178763	Zfp750	7.45715	5.61636e-05	0.00322971	1.7284	1.30379
	A_52_P514352	NM_021542	Kcnk5	7.84733	5.62554e-05	0.00322971	1.72685	1.17641
	A_55_P2714677	NM_011994	Abcd2	7.57674	5.76974e-05	0.00330099	1.70291	1.14117
	A_55_P2928462	ENSMUST00000140688	#N/A	5.60104	5.80065e-05	0.00331483	1.69786	-1.02891
	A_55_P2109987	DQ009865	Fbxw7as1	4.21203	5.82039e-05	0.0033215	1.69464	1.90458
	A_51_P477682	NM_008939	Prss12	7.207	5.94418e-05	0.0033812	1.67474	-1.75082
	A_55_P2038262	NM_001164327	Phf11b	9.70969	6.05483e-05	0.00343228	1.6573	-1.00403
	A_55_P2732503	NM_009013	Rad51ap1	5.25638	6.11415e-05	0.0034525	1.64808	-1.78291
	A_55_P1979009	NM_001177482	Gm14851	4.56801	6.12546e-05	0.0034525	1.64633	2.65032
	A_52_P628067	NM_013538	Cdca3	5.65543	6.16285e-05	0.00346961	1.64058	-1.92861
	A_66_P108602	NM_001291071	Pfkp	9.31479	6.24251e-05	0.00350443	1.62843	-1.58241
	A_66_P139615	NR_046068	Gm12409	5.79908	6.2531e-05	0.00350443	1.62683	2.05094
	A_51_P308597	NM_008104	Gcm2	4.91257	6.27955e-05	0.00351527	1.62284	1.37925
	A_55_P2037817	ENSMUST00000119557	#N/A	8.16887	6.31454e-05	0.00352686	1.61758	1.15467
	A_51_P220150	NM_001039554	Angptl7	7.24392	6.38058e-05	0.00355971	1.60775	-1.19815
	A_55_P2727208	AK007083	1700095J07Rik	6.98514	6.40946e-05	0.00357179	1.60348	1.06003
	A_52_P539434	NM_029999	Lbh	9.6184	6.42198e-05	0.00357363	1.60163	-1.1343
	A_55_P2094445	NM_023529	Ms4a10	5.11236	6.47552e-05	0.003595	1.59378	1.51324
	A_52_P436447	NM_028048	Slc25a35	9.11701	6.56823e-05	0.00363077	1.58034	-1.18362
	A_30_P01018303	chr4:118723941-118757032_F	0	5.30677	6.57288e-05	0.00363077	1.57967	1.46623
	A_51_P133137	NM_009004	Kif20a	6.90083	6.57412e-05	0.00363077	1.57949	-1.40763
	A_30_P01025507	chr2:157236070-157249445_F	0	5.01187	6.64283e-05	0.00366053	1.56966	1.35871
	A_52_P106259	NM_207655	Egfr	10.5381	6.69168e-05	0.00368333	1.56274	-1.02753
	A_51_P114634	NM_173405	Amz1	6.6352	6.85786e-05	0.00376641	1.53955	-1.24195
	A_55_P2383897	XR_868998	8030453O22Rik	5.23813	6.88109e-05	0.00376896	1.53635	1.26518
	A_52_P408315	ENSMUST00000124404	#N/A	6.24004	7.00707e-05	0.0038155	1.51921	1.14802
	A_51_P412461	NM_172808	Antxrl	5.11564	7.14129e-05	0.00387177	1.50127	1.36896
	A_52_P380195	NM_177305	Arl4c	7.18031	7.22156e-05	0.00390534	1.49071	-1.07765
	A_55_P2141943	ENSMUST00000102642	#N/A	6.34004	7.2322e-05	0.00390681	1.48932	-1.07835
	A_66_P109615	NM_013487	Cd3d	7.82007	7.29989e-05	0.00393048	1.48051	-1.267
	A_55_P2489034	NM_010633	Uhmk1	5.37445	7.38185e-05	0.00396596	1.46996	-1.15293
	A_52_P443334	NM_001081110	Cd8a	5.25157	7.44238e-05	0.00398979	1.46225	-2.12159
	A_52_P577084	AK019597	Srd5a1	5.09172	7.54968e-05	0.00403189	1.44872	-1.51858
	A_55_P2738738	NM_018817	Smarcal1	6.52925	7.66172e-05	0.00407102	1.4348	-1.2706
	A_30_P01024142	chr17:8719950-8783850_F	0	6.60261	7.74683e-05	0.00410399	1.42436	1.09271
	A_51_P496569	NM_178804	Slit2	8.09167	7.92574e-05	0.0041853	1.40279	2.34292
	A_55_P2717543	ENSMUST00000172442	#N/A	6.28738	7.93991e-05	0.0041883	1.40111	1.50252
	A_55_P2142251	BC015270	Hist2h3c2	8.17857	7.95835e-05	0.00418908	1.39892	-1.0966
	A_55_P2092993	NM_175326	D330045A20Rik	5.70812	8.02787e-05	0.0042122	1.3907	2.51781
	A_52_P494622	NM_013613	Nr4a2	6.75175	8.25678e-05	0.00430941	1.36414	-1.10669
	A_55_P2743499	BC114417	Scd1	5.21098	8.29879e-05	0.00432676	1.35935	-1.3991
	A_52_P371108	NM_011799	Cdc6	5.72387	8.31477e-05	0.00433052	1.35753	-1.21373
	A_55_P2735440	ENSMUST00000211389	#N/A	4.44817	8.41109e-05	0.00437147	1.34665	4.04007
	A_52_P104961	AK019589	Lrp8os1	5.47692	8.42525e-05	0.00437422	1.34507	1.03498
	A_52_P399584	NM_181589	Ckap2l	4.81062	8.44028e-05	0.00437742	1.34338	-1.74524
	A_55_P2719589	ENSMUST00000156924	#N/A	5.02177	8.46306e-05	0.00438319	1.34084	-1.26128
	A_66_P102260	NM_001081212	Irs2	10.6428	8.54891e-05	0.00441983	1.3313	-1.02638
	A_52_P216600	NM_013514	Dmtn	7.07451	8.70391e-05	0.0044812	1.31434	-1.06395
	A_55_P2025514	NM_054088	Pnpla3	6.85485	8.73507e-05	0.00449256	1.31096	-2.53649
	A_51_P408071	NM_001042421	Kntc1	5.47763	8.7593e-05	0.00450033	1.30834	-1.58642
	A_30_P01026298	chr1:64696508-64699504_F	0	4.9654	8.88813e-05	0.00454204	1.29456	2.60714
	A_66_P102709	NR_045308	2700089I24Rik	4.43939	8.89567e-05	0.00454204	1.29376	1.84552
	A_55_P2727065	XM_011245621	Ttll8	6.62974	9.11222e-05	0.00463344	1.27105	1.18809
	A_55_P2258261	KY468141	1810008I18Rik	6.86131	9.16302e-05	0.00464976	1.2658	-1.20798
	A_52_P381484	NM_133903	Spon2	8.41735	9.16315e-05	0.00464976	1.26579	-1.02154
	A_66_P115072	NM_001101443	Prrt4	7.47063	9.2608e-05	0.00468007	1.25578	1.05151
	A_55_P2072035	NM_009382	Thy1	10.7073	9.28142e-05	0.00468569	1.25368	-1.03177
	A_51_P241262	NM_153820	Arhgap15	7.62879	9.3418e-05	0.00470175	1.24756	-1.0289
	A_52_P491872	NR_033147	Gpr146	4.85566	9.42581e-05	0.00473102	1.23911	-1.56299
	A_51_P490509	NM_009773	Bub1b	5.71038	9.45987e-05	0.00473688	1.2357	-1.49223
	A_52_P567658	NM_198602	Cux1	5.70972	9.46916e-05	0.00473688	1.23477	-1.02909
	A_30_P01018486	chr1:59449275-59474025_F	0	4.36626	9.55134e-05	0.00475517	1.22662	-1.39112
	A_52_P435154	NM_172648	Ifi205	6.63338	9.55605e-05	0.00475517	1.22615	-1.68792
	A_51_P483324	NM_008979	Ptpn22	6.6042	9.56013e-05	0.00475517	1.22575	-1.10085
	A_55_P2917765	NM_001081279	Mfhas1	5.34808	9.56845e-05	0.00475517	1.22493	-1.07795
	A_52_P181748	BC010797	Flvcr1	5.55914	9.57313e-05	0.00475517	1.22447	-1.35765
	A_55_P2284159	NR_105026	4933433G08Rik	3.89757	9.66945e-05	0.00477897	1.21502	1.91692
	A_66_P115693	NM_001033489	Rnf207	8.35685	9.72962e-05	0.00479431	1.20916	1.88613
	A_55_P2714539	ENSMUST00000186922	#N/A	6.22456	9.76629e-05	0.00480742	1.20561	-1.02767
	A_52_P91274	NR_045422	1700018G05Rik	4.76746	9.77569e-05	0.00480742	1.2047	2.12183
	A_52_P518305	ENSMUST00000127271	#N/A	5.65767	9.81863e-05	0.00482373	1.20057	-1.02942
	A_51_P247359	NM_016933	Ptprcap	8.78513	9.83887e-05	0.00482887	1.19862	-1.03347
	A_55_P2052510	BB649876	0	5.17047	9.87569e-05	0.00483732	1.1951	3.26067
	A_55_P2164075	NR_040533	Gm10804	6.22428	9.89081e-05	0.00483993	1.19365	1.37823
	A_66_P134793	AK087353	0	8.09277	9.93131e-05	0.00485305	1.1898	1.2052
	A_65_P01556	ENSMUST00000154145	#N/A	6.14654	0.000101069	0.00492128	1.17326	-1.12678
	A_55_P2086433	NM_145209	Oasl1	8.19787	0.000102453	0.00495604	1.16042	-1.06568
	A_51_P153063	NM_029310	Fabp12	7.56077	0.000102586	0.00495604	1.1592	-1.25364
	A_65_P13880	LF200578	0	5.28322	0.000102708	0.00495708	1.15808	-1.131
	A_65_P18501	BY763960	0	5.00991	0.000103461	0.00498084	1.15118	-1.23972
	A_55_P2119761	NM_001270487	Gm10228	5.10148	0.000103503	0.00498084	1.1508	1.03477
	A_51_P278868	NM_010387	H2-DMb1	10.2617	0.000104287	0.00500485	1.14368	-1.33946
	A_51_P225781	NM_173767	Insc	5.73808	0.00010434	0.00500485	1.1432	-1.30681
	A_55_P2321979	LF201440	0	4.56793	0.000104407	0.00500485	1.14259	-1.40614
	A_51_P275496	XR_865917	Gm39749	8.32903	0.000104618	0.00500526	1.14069	-1.0229
	A_55_P2735280	NM_009632	Parp2	7.97118	0.000106881	0.00506929	1.1205	-1.04597
	A_55_P2038752	NM_146563	Olfr18	4.87531	0.000107837	0.0051039	1.1121	1.64945
	A_55_P2884008	NM_011496	Aurkb	5.03936	0.000109476	0.00513906	1.09787	-1.63966
	A_51_P230098	NM_023209	Pbk	4.91268	0.000110407	0.00517195	1.08988	-2.14141
	A_66_P120068	ENSMUST00000181786	#N/A	4.44017	0.000111049	0.00519003	1.08441	1.67031
	A_55_P1960735	NM_011819	Gdf15	9.50964	0.000111108	0.00519003	1.08391	1.96561
	A_51_P234956	NM_008510	Xcl1	5.92445	0.000112004	0.00521213	1.07633	-1.15147
	A_55_P2025483	NM_178916	Rfesd	5.98016	0.00011227	0.0052196	1.07409	-1.34028
	A_55_P2002933	NM_008456	Klk1b5	6.46398	0.000112681	0.00523377	1.07065	-1.12563
	A_55_P2723469	NM_178195	Hist1h2bf	5.38333	0.00011363	0.00525807	1.06274	-1.15713
	A_55_P2934428	ENSMUST00000140287	#N/A	6.18807	0.000114328	0.00528047	1.05696	-1.10137
	A_55_P2521172	XM_006508810	Tmem255b	6.8795	0.00011511	0.00530146	1.05053	1.16931
	A_65_P11177	NM_001164503	Akap11	5.65378	0.000115787	0.00531612	1.045	1.84646
	A_51_P375207	NR_040402	Gm19522	7.32359	0.00011609	0.00532016	1.04254	1.30847
	A_55_P2745180	NM_001081017	Unc79	6.54431	0.000116157	0.00532016	1.04199	1.59549
	A_51_P446856	AK050046	Flnb	5.85617	0.000116478	0.00532993	1.03939	1.21162
	A_55_P2064652	NM_001146007	Trim12c	6.62664	0.000117693	0.00537555	1.0296	-1.07052
	A_55_P2713611	ENSMUST00000182829	#N/A	6.65699	0.000118187	0.00538815	1.02565	-1.22786
	A_52_P27225	NM_201389	Plec	6.41652	0.000118955	0.00541318	1.01954	-1.16643
	A_66_P116558	NM_027174	Col22a1	5.71108	0.00011912	0.0054157	1.01823	2.24359
	A_55_P2480355	NM_001166733	Vmn1r61	6.78126	0.000119815	0.00544226	1.01275	1.57632
	A_65_P20167	NM_021395	Hyou1	5.33179	0.000121006	0.00548625	1.00343	-1.34855
	A_65_P09400	ENSMUST00000212603	#N/A	5.26375	0.000122925	0.00555429	0.988588	-1.35309
	A_55_P2567273	AK043615	Gm13383	5.18839	0.000124005	0.00558635	0.980338	1.1556
	A_55_P1998816	AK046445	Zfand5	6.34382	0.000124177	0.00558897	0.979037	-1.21969
	A_66_P113827	AK046650	0	7.25304	0.00012512	0.00560186	0.971899	-1.53196
	A_55_P2494857	NM_001171010	Slc14a1	5.24054	0.000125927	0.00562161	0.965843	-1.21216
	A_55_P2074736	NM_008923	Prkar1b	8.63433	0.000126777	0.00564425	0.959501	-1.02057
	A_55_P2729993	ENSMUST00000126509	#N/A	5.80975	0.000127791	0.00567916	0.95199	1.21904
	A_55_P2917676	NR_027831	2810002D19Rik	8.09817	0.00013058	0.00579433	0.931638	-1.22422
	A_52_P318673	NM_009117	Saa1	11.3144	0.000130696	0.00579433	0.930797	3.66123
	A_55_P2005310	AK083240	Gm9753	4.95239	0.000130735	0.00579433	0.930523	1.00773
	A_51_P228753	ENSMUST00000163008	#N/A	6.56286	0.000135171	0.00595355	0.899069	1.42074
	A_55_P2106768	NM_001033289	Slc9a2	5.95039	0.000136251	0.00598608	0.891568	1.07808
	A_52_P491544	NM_017464	Nedd9	8.72873	0.000136474	0.00598608	0.890031	-1.00878
	A_52_P51564	NM_030113	Arhgap10	5.84859	0.000136495	0.00598608	0.889885	-1.20999
	A_30_P01019796	chr2:129402701-129403112_R	0	4.45242	0.000136571	0.00598608	0.889361	-1.00326
	A_52_P55772	NM_009325	Tbxa2r	8.06365	0.000136758	0.00598608	0.888068	-1.17609
	A_66_P138919	NR_130167	A930031H19Rik	4.47649	0.000138113	0.00602936	0.878776	2.53806
	A_55_P1988658	AK019774	4930558N11Rik	7.14781	0.000139627	0.00607394	0.868508	1.06679
	A_66_P106868	AK020298	9130604C24Rik	5.56678	0.000140163	0.00608657	0.864893	-1.35551
	A_55_P2025820	AK036896	Plcb4	7.49889	0.000141054	0.00611986	0.858925	1.44901
	A_30_P01019123	chr17:95150800-95180650_F	0	6.06128	0.00014183	0.00614814	0.853753	-1.63862
	A_51_P501453	NM_022430	Ms4a8a	7.1207	0.000142096	0.00615424	0.851991	-1.61347
	A_55_P1952379	NM_010220	Fkbp5	10.3426	0.000143296	0.00618549	0.844069	1.37858
	A_66_P130887	NM_130448	Pcdh18	8.98077	0.000143877	0.0061892	0.840256	-1.02259
	A_52_P490159	NM_011798	Xcr1	4.92802	0.000143906	0.0061892	0.840067	-1.05857
	A_55_P2717014	ENSMUST00000147838	#N/A	4.1733	0.000145069	0.00622839	0.832479	-1.52894
	A_55_P2032916	NM_139142	Slc6a20a	6.49182	0.000145385	0.00623654	0.830429	-1.61074
	A_51_P141413	NM_010796	Clec10a	7.55266	0.000145512	0.00623655	0.82961	-1.23227
	A_51_P223709	NM_080850	Pask	5.93847	0.000147155	0.00628302	0.81903	-1.10131
	A_55_P2741422	NM_021544	Scn5a	5.5569	0.000149796	0.0063601	0.802278	1.43897
	A_55_P2827048	ENSMUST00000109268	#N/A	7.59299	0.000151209	0.00638311	0.793429	-1.57661
	A_55_P2719424	ENSMUST00000134385	#N/A	8.56815	0.000151607	0.00638311	0.790954	1.03962
	A_66_P120361	NR_038040	C730027H18Rik	6.12632	0.000151642	0.00638311	0.790736	-1.05446
	A_55_P2170681	NM_026560	Cdca8	5.5155	0.000151646	0.00638311	0.790712	-1.47964
	A_66_P128423	ENSMUST00000148240	#N/A	4.58475	0.000152431	0.0064052	0.785853	1.55603
	A_52_P676589	AK034561	Fzd8	5.39447	0.000152662	0.00640948	0.784423	-1.56867
	A_55_P2804199	NM_001302338	Nfe2	7.641	0.00015647	0.006536	0.76122	-1.51889
	A_51_P397934	NM_130455	Grin3b	5.29849	0.000158865	0.00659592	0.746919	-1.28613
	A_52_P377576	BC054111	Ap1s3	6.47062	0.000159007	0.00659592	0.746074	-1.46114
	A_52_P186672	NAP095248-001	0	4.782	0.000159417	0.00660323	0.743651	-1.02025
	A_66_P104169	AK036334	Zfyve28	4.43045	0.00016012	0.00662126	0.739504	-1.29279
	A_55_P2900514	NM_027251	Fam241b	7.794	0.000162531	0.00667009	0.725434	-1.00659
	A_51_P243435	NM_010475	Hsd17b1	5.21389	0.000162599	0.00667009	0.725043	-1.06983
	A_55_P2503365	NM_001271768	Bhlhe41	6.42068	0.000162802	0.00667009	0.723866	-1.0291
	A_66_P131227	NM_153523	Tcstv3	4.93548	0.000162849	0.00667009	0.723597	-1.29538
	A_52_P29953	NM_175398	Inka2	7.63652	0.000163001	0.00667009	0.722715	1.25496
	A_55_P2828751	XR_871801	Gm32872	5.56359	0.000163193	0.00667009	0.72161	-1.66577
	A_66_P121353	NM_001163556	Pou2f2	5.12344	0.000164211	0.00668405	0.715753	1.24312
	A_55_P2740614	AK212603	0	6.49133	0.000164797	0.00670237	0.712399	-1.04783
	A_51_P186265	AK170747	Atg4c	5.3271	0.000166841	0.00676461	0.700794	-1.19754
	A_55_P2017826	NM_001198914	Myb	6.20384	0.000169502	0.00684876	0.6859	-1.44789
	A_52_P550226	AK033406	Tmem100	8.18571	0.000170012	0.00685799	0.683069	1.17087
	A_55_P1999958	AK139938	0	7.2772	0.000172247	0.00693334	0.670773	-1.08812
	A_66_P103547	ENSMUST00000122024	#N/A	5.38972	0.000173224	0.00694468	0.665452	-1.04445
	A_51_P495581	NM_030682	Tlr1	6.44137	0.000173934	0.00696195	0.661604	-1.11067
	A_51_P472867	NM_145226	Oas3	4.81224	0.000175676	0.00701766	0.652223	-1.13402
	A_51_P428977	NR_045284	Gm16551	5.90174	0.000176184	0.0070209	0.649507	-1.53848
	A_55_P2083283	NM_147078	Olfr1062	3.92184	0.000176568	0.00703055	0.647455	1.94983
	A_51_P366770	NM_001012625	Rims1	5.08217	0.000176881	0.00703731	0.645792	1.52548
	A_52_P660892	AK082006	Eif3a	4.39669	0.000177126	0.0070414	0.644487	1.32896
	A_51_P511315	NM_011193	Pstpip1	7.03051	0.000178056	0.00706699	0.639558	-1.05784
	A_51_P352357	NM_175349	Ldhal6b	5.92547	0.000181397	0.00715358	0.622066	1.08543
	A_65_P13459	NM_199221	Cd300lb	5.59765	0.000182025	0.00716555	0.61881	-1.22413
	A_51_P173735	NM_001009947	Dock11	8.74057	0.000182598	0.00717802	0.615855	-1.11456
	A_55_P2135200	NR_073523	#N/A	6.49173	0.000186037	0.00728997	0.598301	-1.3315
	A_55_P2485639	NM_001242934	Bcl11a	4.46596	0.000189719	0.00741075	0.57986	-1.65092
	A_55_P2254769	AK137666	4931402G19Rik	5.21425	0.000190357	0.0074298	0.576701	3.27644
	A_55_P2014657	NM_001104549	Vmn2r97	4.18791	0.000190811	0.00744161	0.574463	1.25503
	A_30_P01027780	chr7:129293609-129294172_R	0	5.41612	0.000192616	0.00750017	0.565604	1.19632
	A_52_P253037	NR_015598	2810047C21Rik1	5.64355	0.000194802	0.00755551	0.554988	-1.01874
	A_51_P302520	NM_010867	Myom1	9.98061	0.000196864	0.00760561	0.545084	1.14039
	A_66_P135201	BC147360	0	5.43222	0.000202812	0.00778667	0.517088	1.65347
	A_52_P308413	NM_001163616	Tmem273	6.07137	0.000204445	0.00783606	0.509548	-1.53005
	A_55_P1952449	NM_026314	Dyx1c1	6.56784	0.000204575	0.00783606	0.50895	-1.17699
	A_51_P164286	NM_021389	Sh3kbp1	7.33185	0.000205241	0.00785547	0.505895	-1.13427
	A_51_P513530	NM_017407	Spag5	4.95043	0.000205722	0.0078678	0.503692	-1.33046
	A_51_P494775	NM_198023	Rcor1	6.41052	0.000208001	0.00793789	0.493333	-1.22522
	A_52_P578562	NM_173865	Slc41a1	8.01581	0.000208736	0.00795034	0.490015	-1.31137
	A_55_P2729558	NM_172280	Emsy	5.89567	0.000208847	0.00795034	0.489518	-1.10209
	A_51_P415306	NM_029252	Fam243	4.93084	0.00021059	0.00800616	0.481701	1.09724
	A_55_P2015994	NM_013518	Fgf9	7.17795	0.000211392	0.00802865	0.47813	-1.04896
	A_30_P01021756	chr13:95613081-95640256_F	0	5.5169	0.000212101	0.00804941	0.474979	1.09481
	A_51_P479808	NM_027418	Mapk6	5.52927	0.000214493	0.00810494	0.464437	1.18385
	A_66_P126171	NM_009445	Ttk	5.06602	0.000214549	0.00810494	0.46419	-1.78561
	A_51_P492830	NM_021886	Cenph	5.08794	0.000214936	0.00811334	0.462497	-1.3268
	A_52_P58145	NM_009022	Aldh1a2	10.3341	0.000215945	0.00813898	0.458095	-1.06532
	A_55_P1973995	NR_076393	Gm6756	7.44727	0.000216413	0.0081504	0.456059	-1.26069
	A_55_P2109887	XR_001782264	Gm46606	4.42021	0.000216752	0.00815696	0.454586	1.76192
	A_55_P1959348	NM_001011793	Olfr598	4.50694	0.00021727	0.00817022	0.452342	2.35665
	A_55_P2020976	NM_030219	Trim42	5.33743	0.000219266	0.00820913	0.443745	1.30336
	A_30_P01023257	chr2:113880070-113887230_F	0	7.51135	0.00021959	0.00821368	0.442357	3.09129
	A_52_P1131985	ENSMUST00000106307	#N/A	7.34615	0.000219808	0.0082156	0.441426	-1.34113
	A_65_P12306	ENSMUST00000188656	#N/A	5.34636	0.000222154	0.00828446	0.431447	-1.22787
	A_66_P127620	NM_001010839	Taar7f	4.47932	0.000222847	0.00830403	0.42852	1.63574
	A_55_P1991244	NM_001081424	Chrna10	6.27303	0.000223869	0.00831411	0.424219	1.01319
	A_51_P373583	NM_146713	Olfr1342	5.48474	0.000224506	0.00832189	0.421548	1.15198
	A_55_P2100209	NM_001290662	Kif2c	4.51954	0.000226794	0.00839411	0.412018	-1.38132
	A_52_P328254	ENSMUST00000053926	#N/A	5.65206	0.000235868	0.00866498	0.375155	2.99575
	A_55_P2805919	NM_013797	Slco1a1	5.79645	0.000236515	0.00868228	0.372581	-2.71411
	A_55_P2046563	NM_001111143	Cym	4.60728	0.00023704	0.00868727	0.370498	-1.49514
	A_52_P403827	NM_172829	#N/A	5.09079	0.000237119	0.00868727	0.370183	1.0558
	A_55_P2731866	AK051105	#N/A	7.63577	0.000239852	0.00874626	0.359417	1.24773
	A_51_P221781	NM_001346672	Zfp33b	7.22439	0.000241304	0.00878623	0.353747	-1.69263
	A_30_P01018255	chr3:106858397-106896812_R	0	4.87474	0.000241692	0.00879389	0.352236	1.18093
	A_55_P2820777	XR_873899	Gm30411	5.88317	0.000241956	0.008797	0.351212	1.58397
	A_51_P419286	NM_030060	Batf3	6.95014	0.000243621	0.00884821	0.344769	-1.04109
	A_55_P2739267	AK172691	Cemip2	4.54962	0.000245368	0.00889485	0.338057	1.37654
	A_55_P2168823	NAP111644-1	0	8.47902	0.000247176	0.00893716	0.331161	-1.09124
	A_55_P2372325	NR_036631	Zim3	4.80892	0.000247451	0.00893716	0.330117	1.56885
	A_66_P101901	NM_025661	Ormdl3	7.14697	0.000248293	0.00893716	0.326925	1.26997
	A_51_P211305	NM_054085	Alpk3	7.2053	0.000248345	0.00893716	0.326728	1.73261
	A_55_P2162688	ENSMUST00000179181	#N/A	5.15417	0.000250281	0.00898718	0.319433	-1.0129
	A_66_P110161	BC026387	#N/A	7.89029	0.000252433	0.00902509	0.31139	1.02305
	A_55_P2059586	NM_008030	Fmo3	8.74896	0.000254888	0.00908652	0.302303	1.39588
	A_55_P2744703	NM_001163796	Treml4	4.62868	0.000256247	0.00912181	0.297308	-1.04976
	A_66_P103012	AK051515	0	6.10768	0.000257521	0.00914079	0.292651	-1.17541
	A_66_P108659	ENSMUST00000029456	#N/A	7.23139	0.000258176	0.00914452	0.290265	-1.30971
	A_55_P2527505	A_55_P2527505	#N/A	4.73699	0.000258239	0.00914452	0.290038	-1.07811
	A_51_P158210	NM_008564	Mcm2	6.92807	0.000258552	0.00914452	0.288898	-1.25471
	A_55_P2806106	NM_145831	Dmrt2	5.97876	0.000259207	0.00916111	0.286524	-1.23712
	A_66_P108462	NR_046013	D830013O20Rik	5.26541	0.000260798	0.00919104	0.280776	1.01848
	A_30_P01018159	chr1:167218236-167218418_F	0	5.55561	0.000263907	0.0092777	0.269647	1.35993
	A_30_P01026441	chr14:77077374-77086910_F	0	5.90689	0.000264619	0.00927992	0.26712	-1.273
	A_55_P2622700	ENSMUST00000155537	#N/A	6.31553	0.000264764	0.00927992	0.266605	1.45192
	A_52_P1087486	NM_139301	Catsper1	4.88246	0.000265481	0.00927992	0.264065	2.23073
	A_66_P123715	XR_388154	Gm35677	5.35979	0.000265627	0.00927992	0.26355	1.27746
	A_55_P2106844	XR_374157	Gm35287	9.14232	0.000265706	0.00927992	0.26327	-1.01591
	A_52_P145433	NR_015456	#N/A	7.10249	0.000266969	0.00930885	0.258817	-1.2142
	A_51_P251915	NM_153134	Irgq	5.27717	0.00026756	0.00930934	0.256742	-1.06673
	A_66_P119899	AK047585	0	5.81444	0.000268499	0.00931474	0.25345	1.19395
	A_51_P136294	NM_021718	Ms4a4b	7.55257	0.000268836	0.00931474	0.252275	-1.35589
	A_55_P2736954	AK157873	Slc25a35	6.43977	0.00027133	0.00938798	0.243604	-1.23065
	A_55_P2737822	NM_001282992	Pcnt	6.70254	0.000271909	0.00939486	0.241602	-1.15395
	A_51_P336544	AK053095	Otub2	5.55088	0.000272162	0.00939701	0.24073	-1.20709
	A_51_P496720	NM_019448	Dnmt3l	6.33664	0.000272464	0.00940039	0.23969	1.42411
	A_51_P507053	NM_134086	Slc38a1	7.91847	0.000272641	0.00940039	0.239081	-1.06406
	A_30_P01027277	chr10:107854124-107888749_F	0	4.5878	0.000273779	0.00942649	0.235168	2.32577
	A_55_P2016459	ENSMUST00000118006	#N/A	4.77901	0.000273981	0.00942685	0.234477	-1.38264
	A_51_P151003	X73360	Tle3	5.92092	0.000275644	0.00946961	0.228795	-1.04259
	A_51_P513568	NM_029075	Stx11	6.28933	0.000277146	0.0095077	0.223696	-1.1535
	A_52_P590258	NM_197990	1700025G04Rik	7.02105	0.000277293	0.0095077	0.223196	-1.00632
	A_52_P128691	NM_175668	Gpr4	7.20576	0.000281887	0.00962819	0.207774	-1.0096
	A_52_P1141039	AW550460	0	5.12336	0.000286261	0.00972066	0.193324	1.17503
	A_55_P1978895	NM_001102474	Skint3	5.9575	0.000287082	0.0097347	0.190633	-1.43108
	A_55_P2036723	NM_175031	Stk36	5.3354	0.000287586	0.0097347	0.188988	1.26341
	A_30_P01031372	chr3:87757295-87774970_R	0	3.86895	0.00028763	0.0097347	0.188845	2.04007
	A_52_P367034	NM_030684	Trim34a	5.98553	0.000287814	0.0097347	0.188244	-1.25467
	A_55_P2052290	NM_001205339	Psat1	8.38247	0.000288422	0.00974637	0.186265	-1.19815
	A_51_P219970	AK007931	#N/A	5.6366	0.000296374	0.00996316	0.160743	-1.61691
	A_65_P15913	ENSMUST00000154075	#N/A	7.32108	0.00029816	0.0100009	0.155105	-1.52981
	A_55_P2731061	XR_001779460	#N/A	4.60678	0.00030038	0.0100413	0.148145	2.12013
	A_55_P1954643	XR_382356	Gm23952	6.22338	0.000301568	0.0100674	0.144443	1.1572
	A_66_P130461	XR_001782268	Gm31560	9.51153	0.000303074	0.0100836	0.139768	-1.03615
	A_55_P2740743	NM_026037	Mboat2	5.74648	0.000303513	0.0100913	0.138413	2.55043
	A_51_P295511	NM_009591	Aanat	4.75373	0.000309894	0.0102689	0.118895	1.41566
	A_55_P2054409	NM_011089	Pira2	6.96075	0.000310658	0.0102804	0.116585	-1.10732
	A_52_P139650	NM_025581	Ska1	4.44628	0.000311468	0.0102923	0.11414	-1.60024
	A_52_P550602	NM_030168	Rictor	4.28215	0.000311788	0.0102923	0.113179	2.14591
	A_30_P01024600	chr8:126396600-126407275_R	0	6.10682	0.000312272	0.0102925	0.111722	1.20508
	A_55_P2531580	NM_201530	Sly	6.81541	0.000315605	0.0103817	0.101765	-1.10009
	A_55_P2008141	NR_033470	Gm10857	4.43659	0.000319238	0.0104844	0.0910319	1.22696
	A_52_P666779	NM_013545	Ptpn6	5.42615	0.000319369	0.0104844	0.0906451	-1.11665
	A_55_P2743195	NM_007842	Dhx9	3.96922	0.000320727	0.010508	0.086666	1.73927
	A_55_P2067366	ENSMUST00000087927	#N/A	5.20709	0.000322271	0.0105376	0.0821639	1.07942
	A_30_P01018128	chr19:36699712-36763966_R	0	7.40654	0.000324121	0.0105841	0.0767947	-1.03784
	A_51_P333274	NM_013542	Gzmb	6.43415	0.000328812	0.0107302	0.0633211	-1.0843
	A_65_P17289	ENSMUST00000030185	#N/A	7.15158	0.000331218	0.0107873	0.056485	-1.09421
	A_55_P1964359	NM_026949	Cnot8	10.5884	0.000333638	0.0108514	0.0496595	-1.23233
	A_55_P2001173	NR_037997	2310015D24Rik	5.1126	0.000335322	0.0108779	0.0449384	-1.37503
	A_55_P2151609	NM_011436	Sorl1	7.93142	0.000335632	0.0108808	0.0440717	-1.05549
	A_51_P103435	NM_001162957	Rsph4a	6.39224	0.000335957	0.0108842	0.0431642	-1.18577
	A_55_P2133845	NM_001177427	Eid2b	8.25516	0.000339803	0.0109944	0.0324937	-1.10049
	A_66_P103580	XR_390613	Gm21286	5.73701	0.000343133	0.0110731	0.023351	-1.73738
	A_55_P2064862	NM_001252266	Ica1	7.81465	0.000344533	0.0111033	0.0195349	-1.03158
	A_55_P2163729	NM_001013778	Tvp23a	4.74155	0.00034521	0.0111111	0.0176957	2.06391
	A_55_P2503635	NM_001145857	Lrp4	5.65932	0.000350126	0.0112327	0.00444182	-1.13341
	A_52_P429364	NM_177471	Ccdc69	7.10987	0.000350526	0.0112364	0.00337113	-1.45445
	A_52_P478394	NM_173419	Dleu7	4.10718	0.000351066	0.0112364	0.00192938	-1.34148
	A_30_P01022357	chr7:108253956-108254385_F	0	4.53813	0.00035115	0.0112364	0.0017032	-1.04617
	A_55_P2387915	NR_040532	Gm10804	5.0575	0.000351859	0.0112517	-0.000186297	2.10368
	A_51_P311958	NM_013623	Orm3	8.90651	0.000355456	0.0113447	-0.00971773	1.19955
	A_55_P2024155	NM_001033324	#N/A	10.1741	0.000359887	0.0114491	-0.0213282	1.6923
	A_66_P132970	BC049987	BC049987	6.78357	0.000364865	0.0115363	-0.0342021	-2.13457
	A_51_P262515	NM_172603	Phf11a	7.97445	0.000365415	0.0115363	-0.0356132	-1.11264
	A_55_P1954277	NM_080595	Emid1	8.72448	0.000365432	0.0115363	-0.0356548	-1.22493
	A_65_P16000	BI499719	0	4.24313	0.000366907	0.011546	-0.0394293	1.58285
	A_55_P2049373	NM_018779	Pde3a	5.39444	0.000374246	0.0117246	-0.0579848	1.85762
	A_52_P476610	NM_001285831	#N/A	4.61737	0.000374833	0.0117281	-0.0594528	1.52279
	A_52_P374839	NM_023179	Atp6v1g2	5.93783	0.000376468	0.0117553	-0.0635326	-1.05619
	A_51_P159453	NM_009252	Serpina3n	9.55144	0.000376653	0.0117553	-0.0639927	1.15564
	A_51_P448091	NM_177888	Zfp78	6.84497	0.000385236	0.0119177	-0.0850979	-1.18275
	A_51_P485421	ENSMUST00000103426	#N/A	8.73894	0.000387474	0.0119794	-0.0905237	-2.44379
	A_51_P300618	NM_001163566	Crb2	6.56262	0.000392028	0.0120824	-0.101467	-1.42722
	A_55_P1953788	NM_001281965	Itk	6.42469	0.000397269	0.0121831	-0.113904	-1.15062
	A_55_P2038347	NM_134246	Acot3	7.59464	0.000402114	0.0122935	-0.125256	1.57734
	A_65_P12677	ENSMUST00000174456	#N/A	6.17951	0.000404245	0.0123478	-0.130205	2.26772
	A_66_P117351	NM_001005230	Olfr1024	3.85809	0.000411593	0.012529	-0.14707	1.65516
	A_55_P2001583	NM_183180	Tspan18	7.30315	0.000414788	0.0126107	-0.154309	-1.14677
	A_55_P2120021	ENSMUST00000076538	#N/A	7.20725	0.000415396	0.0126188	-0.155681	-1.0989
	A_51_P409417	AK089147	0	3.73907	0.000417018	0.0126414	-0.159329	-2.08179
	A_55_P2736959	AK157916	0	5.51169	0.000418646	0.0126656	-0.162976	1.02991
	A_52_P262997	ENSMUST00000138457	#N/A	7.00417	0.000419195	0.0126744	-0.164205	-1.27472
	A_66_P113898	NM_173428	Sspo	6.63997	0.000420677	0.0127031	-0.167508	-1.09835
	A_30_P01030261	chr16:90008176-90011357_R	0	6.63815	0.000425614	0.0128292	-0.178428	1.88467
	A_55_P2797953	XR_001779251	Gm29415	4.06227	0.000426942	0.0128584	-0.181345	1.34123
	A_55_P2740750	AK215526	0	4.65555	0.000427265	0.0128584	-0.182052	-1.2621
	A_55_P2603307	NM_007900	Ect2	4.89413	0.000429365	0.0129108	-0.186642	-1.11924
	A_30_P01032513	chr1:139806645-139809498_F	0	6.05509	0.000429739	0.0129141	-0.187457	1.2292
	A_55_P2072499	XM_017315670	Gm8777	4.45632	0.000431805	0.0129502	-0.191945	1.6335
	A_30_P01032428	chr8:26428975-26490975_R	0	4.53153	0.000431988	0.0129502	-0.192342	1.20985
	A_30_P01018271	chr14:99735346-99735699_R	0	4.74324	0.000432319	0.0129523	-0.193058	-1.19342
	A_52_P529570	NM_198654	Nsl1	5.26119	0.000434139	0.0129928	-0.196989	-1.01059
	A_52_P446364	NM_144945	Lgi2	6.09289	0.000435123	0.0130126	-0.199109	-1.10068
	A_51_P330736	AK049252	Gm12100	4.60402	0.000439566	0.0131216	-0.208616	1.5163
	A_52_P416774	AK079723	B3gat3	4.03928	0.000442433	0.0131833	-0.214699	3.64475
	A_55_P2003996	NM_008207	H2-T24	6.46299	0.000445421	0.0132415	-0.220998	-1.23373
	A_52_P588881	NM_001033484	Iqgap3	4.81042	0.000447973	0.0132762	-0.226343	-1.95998
	A_55_P2507660	NM_022888	Izumo1r	5.53177	0.000448895	0.0132956	-0.228268	-1.19005
	A_55_P2084691	AK033518	#N/A	5.21797	0.00045065	0.0133396	-0.231917	-1.23322
	A_51_P159610	NM_207202	Ccdc120	5.93252	0.000453159	0.0133818	-0.237113	1.62054
	A_55_P2501030	NM_001285882	D630023F18Rik	5.22643	0.000454585	0.0133998	-0.240053	1.46425
	A_55_P2124941	NM_019967	Brinp1	5.27295	0.000466046	0.0136399	-0.263344	1.14523
	A_66_P125844	NM_007525	Bard1	6.46934	0.000466568	0.0136471	-0.264391	-1.23299
	A_55_P2763402	NM_009123	Nkx1-2	4.95103	0.000476057	0.0138427	-0.283224	1.65051
	A_55_P2006436	NM_146457	Olfr282	5.51705	0.000476354	0.0138431	-0.283806	1.10203
	A_51_P116651	NM_019759	Dpt	9.53214	0.000477772	0.0138662	-0.286586	-1.17295
	A_55_P1972792	NM_009185	Stil	5.35498	0.000477991	0.0138662	-0.287015	-1.35295
	A_51_P457664	NM_010010	Cyp46a1	5.17991	0.000480833	0.0139228	-0.292558	1.55463
	A_55_P2738992	ENSMUST00000140809	#N/A	8.8161	0.000486379	0.01406	-0.303282	1.03061
	A_51_P176042	NM_013631	Pklr	6.16442	0.000490417	0.0141601	-0.311013	-1.10184
	A_52_P1147453	NM_001161765	Fmo5	6.95501	0.000493051	0.014209	-0.316022	1.24687
	A_55_P2738474	ENSMUST00000169204	#N/A	4.95658	0.000496434	0.0142767	-0.322415	1.05664
	A_51_P449094	AK081265	0	4.2683	0.000496638	0.0142767	-0.322799	-1.19397
	A_66_P134263	ENSMUST00000122179	#N/A	4.21063	0.000502534	0.0144089	-0.333833	2.60066
	A_55_P2085012	NAP030094-1	0	6.55394	0.000503424	0.014426	-0.335488	-1.38237
	A_55_P2483227	NM_025866	Cdca7	6.53307	0.000507822	0.0145436	-0.343618	-1.18495
	A_55_P2727843	NM_024450	Scd3	4.80694	0.000510509	0.0145957	-0.348552	1.46515
	A_55_P2068066	NM_001080925	Rapgefl1	7.2024	0.000512272	0.0146371	-0.351774	-1.11323
	A_55_P2102769	NM_153145	Abca8a	4.91713	0.000513901	0.0146752	-0.354742	-1.10186
	A_55_P1955502	NM_134063	#N/A	9.44084	0.000517132	0.0147219	-0.360601	1.0281
	A_30_P01018353	chr7:28797929-28798370_R	0	5.02205	0.000527522	0.0149676	-0.37919	1.29194
	A_66_P106146	XR_881117	#N/A	6.41552	0.000529009	0.0149939	-0.381822	1.33442
	A_51_P173547	NR_015547	1700009J07Rik	4.33796	0.000530609	0.0150059	-0.384644	1.97817
	A_52_P426863	NM_178643	Faap24	5.66785	0.000530649	0.0150059	-0.384713	-1.04663
	A_55_P1998335	AK030184	Gm5444	4.98753	0.000533462	0.015051	-0.389655	1.52857
	A_52_P296338	NM_173739	Galnt18	7.81849	0.000535211	0.0150692	-0.392713	-1.14269
	A_52_P213036	ENSMUST00000183163	#N/A	5.28562	0.00053766	0.0151176	-0.396979	1.02988
	A_30_P01019152	chr3:145313275-145315057_F	0	6.44097	0.000539519	0.0151439	-0.400203	-1.07642
	A_51_P502194	NM_001039493	Plekhm3	4.60576	0.000540413	0.0151548	-0.40175	-1.27172
	A_55_P2002819	NM_013862	Rabgap1l	9.10417	0.000548647	0.0153302	-0.415878	-1.02427
	A_51_P223776	NM_145434	Nr1d1	9.01262	0.000549034	0.0153302	-0.416537	-1.26967
	A_52_P609847	ENSMUST00000153936	#N/A	5.76768	0.000550473	0.0153554	-0.418983	-1.06616
	A_66_P114217	DV047748	0	8.45456	0.000553259	0.0154244	-0.423699	-1.04757
	A_52_P506995	NM_029639	Plet1	7.13007	0.000555949	0.0154819	-0.42823	-1.15227
	A_55_P2114187	ENSMUST00000197160	#N/A	7.46725	0.000556635	0.0154923	-0.429383	-1.6562
	A_51_P330044	NM_028979	Cyp2j9	8.86609	0.000559532	0.0155466	-0.434231	1.06372
	A_55_P2177113	NM_007524	Nkx3-2	5.17797	0.00056528	0.015671	-0.443777	1.36016
	A_51_P337020	NM_025483	Senp7	7.00465	0.000570037	0.0157763	-0.451603	1.18848
	A_52_P289692	ENSMUST00000073088	#N/A	7.48575	0.00057123	0.0157971	-0.453557	-1.16323
	A_55_P2045535	ENSMUST00000097813	#N/A	5.38731	0.000579749	0.0159735	-0.467381	1.07487
	A_55_P2517274	NM_017475	Rragc	8.42275	0.000580205	0.0159772	-0.468116	1.31336
	A_66_P119826	ENSMUST00000118714	#N/A	5.33828	0.000580907	0.0159876	-0.469244	1.14771
	A_66_P120280	NM_001033528	Usp36	5.69134	0.000583285	0.0160175	-0.473059	-1.24629
	A_55_P2102065	NM_001122660	Gm10639	9.7407	0.000585881	0.0160545	-0.477206	1.62089
	A_55_P2803198	NM_028053	Tmem38b	6.45873	0.000590385	0.0161137	-0.484356	1.30164
	A_55_P2423393	AK016528	4932416J16Rik	4.85654	0.000590829	0.0161169	-0.485058	1.6218
	A_30_P01031987	chr12:73860757-73862034_R	0	5.95157	0.000593806	0.0161624	-0.48975	-1.03193
	A_52_P318073	ENSMUST00000198525	#N/A	4.68275	0.000598209	0.0162312	-0.496648	-1.88112
	A_30_P01018669	chr3:93570498-93588934_F	0	3.38633	0.000598636	0.0162312	-0.497314	-2.23283
	A_55_P2802751	NM_001163510	Kcnn4	7.54775	0.000600483	0.0162724	-0.50019	-1.00166
	A_65_P04066	ENSMUST00000123174	#N/A	4.88544	0.000601354	0.0162822	-0.501543	1.13198
	A_30_P01022495	chrX:98716130-98716340_R	0	4.93636	0.000601932	0.0162848	-0.502441	-1.06751
	A_51_P426373	NM_028483	Cib4	4.82702	0.000605761	0.0163615	-0.508359	2.05052
	A_55_P2181176	NM_001347220	Nipal3	6.76704	0.000611495	0.0164624	-0.517154	-1.06134
	A_55_P2038362	NM_145444	Acot5	8.49889	0.000621485	0.0166677	-0.532279	1.24945
	A_55_P2019776	NM_001033275	Gxylt1	6.06605	0.000621856	0.0166686	-0.532837	-1.04463
	A_55_P2542784	A_55_P2542784	#N/A	4.54115	0.000624077	0.01671	-0.536164	1.09096
	A_55_P2132897	NR_073433	1600023N17Rik	5.2873	0.000626474	0.0167378	-0.539741	-1.31613
	A_51_P269687	NM_011133	Pole2	5.44839	0.000629866	0.0168103	-0.544781	-1.49264
	A_52_P1026777	NM_001033141	Ecscr	9.82029	0.000635202	0.0169252	-0.552652	-1.26274
	A_66_P108953	AK076571	9430018G01Rik	4.85575	0.000638126	0.0169777	-0.556939	2.09927
	A_55_P2330188	XM_006535771	Lmbr1	4.76594	0.000638545	0.0169777	-0.557551	1.24064
	A_55_P1965836	NM_001025432	Crebbp	10.5287	0.000639311	0.0169834	-0.558669	1.09178
	A_52_P553205	ENSMUST00000065047	#N/A	4.12075	0.000645887	0.0170992	-0.568218	1.4179
	A_55_P2640840	NM_172688	Map3k7	5.62519	0.000646951	0.0171043	-0.569753	-1.15162
	A_55_P1976387	NM_001243199	Gimap4	8.02132	0.000654613	0.017263	-0.580737	-1.17159
	A_55_P2935501	ENSMUST00000171267	#N/A	5.11931	0.000654791	0.017263	-0.580992	-1.08055
	A_55_P2125982	NM_198250	Lrrc4b	7.6074	0.000654869	0.017263	-0.581103	1.6403
	A_55_P1988108	NM_008625	Mrc1	11.3078	0.000656717	0.0172872	-0.583731	-1.0999
	A_55_P2060547	ENSMUST00000193981	#N/A	3.91341	0.000658124	0.0173107	-0.585727	1.53787
	A_52_P350537	NM_181409	Mtmr11	6.24801	0.000658433	0.0173107	-0.586165	-1.03214
	A_30_P01032137	chr4:3752496-3752901_R	0	5.10375	0.000660251	0.0173324	-0.588737	1.06828
	A_52_P40704	AK032704	Sap130	5.78529	0.000662789	0.0173789	-0.592317	-1.15418
	A_55_P2127040	NR_138570	4930553J12Rik	4.20217	0.0006638	0.0173962	-0.593739	2.8061
	A_52_P609972	NM_007925	Eln	9.10006	0.000670237	0.0175463	-0.602739	-1.34008
	A_55_P2032718	NM_010651	Klra9	6.18981	0.000672183	0.0175843	-0.605444	-1.01844
	A_51_P220813	NM_010315	Gng2	8.87139	0.000672994	0.0175843	-0.606569	-1.22018
	A_65_P02551	NM_001313744	Stk26	7.01158	0.000674485	0.0175941	-0.608633	-1.1573
	A_55_P2720858	ENSMUST00000149563	#N/A	4.6167	0.000675171	0.0175941	-0.609581	3.31373
	A_55_P2830665	NM_001013365	Osm	5.89546	0.000675626	0.0175941	-0.61021	1.21357
	A_66_P131878	XR_375669	Gm31026	4.28911	0.000680584	0.0176487	-0.617029	-1.49794
	A_55_P2079175	NM_001301737	Dnm1	5.98995	0.000686864	0.0177649	-0.625594	1.09401
	A_66_P104775	BC059021	Pgr	4.24965	0.000688641	0.0178016	-0.628003	2.28041
	A_55_P2716851	ENSMUST00000149788	#N/A	5.85677	0.000699167	0.0180034	-0.642148	-1.18358
	A_66_P123242	ENSMUST00000171185	#N/A	4.48193	0.000699755	0.018004	-0.642932	1.7733
	A_51_P123405	NM_009772	Bub1	5.5278	0.00070579	0.0181027	-0.650939	-1.24317
	A_52_P835520	AK054225	0	5.62053	0.000709388	0.0181304	-0.655679	-1.16251
	A_52_P51429	NM_153551	Dennd1c	6.73647	0.000709715	0.0181304	-0.656108	-1.28615
	A_52_P97680	NM_001039530	Parp14	6.80003	0.00071022	0.0181304	-0.656771	-1.12887
	A_55_P2718954	ENSMUST00000150082	#N/A	4.16036	0.000710858	0.0181304	-0.657609	2.19867
	A_30_P01028281	chr15:61919018-61935580_R	0	4.30153	0.000710911	0.0181304	-0.657679	2.43201
	A_52_P151211	NM_152134	Homer1	7.02043	0.000713618	0.0181813	-0.661222	-1.39744
	A_51_P169327	NR_034074	#N/A	4.27195	0.00071757	0.0182437	-0.666369	1.20253
	A_55_P2035757	NR_026561	Gm8884	4.56468	0.000720547	0.01831	-0.670229	1.16388
	A_51_P395856	NM_144856	Slc22a7	7.21801	0.000724815	0.0183802	-0.675734	-1.11992
	A_55_P2034300	NM_001168256	Tmem40	7.04333	0.000727921	0.018431	-0.67972	1.59561
	A_55_P2759780	NM_001206851	Usp44	4.91087	0.000729081	0.0184414	-0.681204	1.2076
	A_66_P105654	NM_172517	Rbbp5	4.89131	0.000729836	0.01845	-0.682168	1.00872
	A_30_P01028952	chr6:47687025-47728525_R	0	4.67388	0.000731439	0.0184632	-0.684214	1.1209
	A_52_P629849	M28382	Zfp42	4.47377	0.00073496	0.0185142	-0.688689	-1.48598
	A_55_P2733377	ENSMUST00000152243	#N/A	5.95011	0.000737284	0.0185468	-0.691632	1.19306
	A_30_P01020549	chr13:62580825-62596425_R	0	6.25315	0.000739221	0.0185653	-0.694077	2.73909
	A_55_P2633379	ENSMUST00000140841	#N/A	4.73448	0.000740851	0.0185735	-0.696129	1.52505
	A_52_P6130	NM_011105	Pkdrej	4.65911	0.000742587	0.0185925	-0.698311	1.03674
	A_52_P1003306	AK016159	4930557B21Rik	4.22416	0.000744054	0.0186108	-0.70015	1.20985
	A_51_P483436	NM_028654	Tex36	4.80819	0.000744496	0.0186108	-0.700704	3.09271
	A_51_P183891	XM_006526505	#N/A	5.67405	0.000747771	0.0186467	-0.704793	-1.18576
	A_55_P1967291	NM_144818	Ncaph	8.22468	0.000750603	0.0187079	-0.708316	-1.01353
	A_55_P2742630	NM_177304	Enpp6	6.915	0.000753922	0.0187622	-0.712428	-1.07675
	A_55_P2283551	AK013351	2810455B08Rik	5.8994	0.000754748	0.0187733	-0.713448	1.57535
	A_55_P2718678	ENSMUST00000126209	#N/A	5.7769	0.0007565	0.0188074	-0.715608	-1.00969
	A_55_P2737512	NM_153804	Plekhg3	4.65943	0.000764471	0.0189483	-0.725373	1.08465
	A_55_P2908530	NM_013642	Dusp1	13.2188	0.000770185	0.0190169	-0.732311	1.51843
	A_51_P479390	ENSMUST00000136751	#N/A	5.51993	0.000773677	0.0190712	-0.736526	-1.17708
	A_55_P2647378	NM_027569	Spag9	4.72281	0.000778614	0.0191642	-0.742451	1.17617
	A_51_P520849	NM_009144	Sfrp2	8.17314	0.000779802	0.0191652	-0.743872	-1.67862
	A_52_P356419	NM_001195710	Tmem95	5.45743	0.000779832	0.0191652	-0.743907	1.73501
	A_55_P2318584	NM_007474	Aqp8	8.43501	0.000779999	0.0191652	-0.744107	-1.46284
	A_52_P483391	NM_029911	Kcnk10	4.73234	0.000784626	0.019245	-0.749616	-1.26766
	A_55_P2724479	XM_006507466	Hs3st2	4.41291	0.000785544	0.0192569	-0.750706	1.31695
	A_55_P2138718	NM_001111037	H2al1a	5.19763	0.000788639	0.019305	-0.754367	-2.07019
	A_51_P245414	NM_010639	Klk1	5.90761	0.000789868	0.0193255	-0.755819	-1.2294
	A_66_P133257	AK044653	9530026P05Rik	7.63325	0.000791075	0.0193367	-0.75724	1.04052
	A_55_P2744583	NM_001313712	Sp100	7.39032	0.000791108	0.0193367	-0.75728	-1.22101
	A_30_P01028394	chr17:29374758-29387733_F	0	4.62744	0.000791898	0.0193369	-0.758209	2.11585
	A_55_P2535370	ENSMUST00000185367	#N/A	4.39221	0.000794213	0.0193647	-0.760927	-1.21365
	A_52_P512201	NM_175397	Sp110	9.34845	0.000796646	0.0194048	-0.763776	-1.46905
	A_51_P478881	NM_146213	Ces4a	4.88281	0.000799584	0.0194572	-0.767204	-1.70287
	A_55_P2742321	BC027685	0	5.03351	0.000806535	0.0195636	-0.775266	1.0004
	A_55_P2734467	AK136017	0	5.1483	0.000806729	0.0195636	-0.77549	2.49244
	A_55_P2019054	NM_133904	Acacb	12.2191	0.000809647	0.0195891	-0.778852	-1.17934
	A_52_P224323	NM_001013581	Pard3	8.28826	0.000810164	0.0195891	-0.779446	-1.21038
	A_51_P450033	NM_007659	Cdk1	5.43341	0.000813488	0.0196492	-0.783259	-1.34856
	A_66_P116412	NM_010229	Flt3	5.17418	0.000816335	0.0196709	-0.786512	-1.43868
	A_51_P136781	NM_018874	Pnliprp1	5.42457	0.000824565	0.0198209	-0.795852	-1.0158
	A_55_P2134536	ENSMUST00000087231	#N/A	4.66791	0.000831602	0.0199512	-0.803763	-1.52582
	A_30_P01029477	chr6:126766225-126771309_F	0	4.32934	0.000833835	0.0199812	-0.806261	1.13794
	A_30_P01019864	chr15:102920547-102933472_R	0	4.86869	0.000834068	0.0199812	-0.80652	-1.28205
	A_55_P2649334	ENSMUST00000136287	#N/A	5.42771	0.000834934	0.0199923	-0.807487	2.09214
	A_55_P2120637	NR_033528	Olfr75-ps1	4.54007	0.000841754	0.0200846	-0.81506	1.63405
	A_51_P145220	NM_008691	Nefm	5.0376	0.000845502	0.0201201	-0.819195	1.52313
	A_55_P2018061	NM_133238	Cd209a	7.16351	0.000845893	0.0201201	-0.819625	-1.1678
	A_66_P116616	BF135696	0	4.30591	0.000853265	0.0202544	-0.827703	1.86633
	A_55_P2729683	NR_136759	Gm40893	4.39606	0.000855608	0.0202939	-0.830254	-1.23893
	A_51_P322972	NM_145419	Hkdc1	5.74668	0.000855753	0.0202939	-0.830412	-1.3686
	A_51_P290826	NM_007587	Calca	5.69489	0.000856651	0.0203055	-0.831389	1.383
	A_51_P444954	NM_172953	Serpina5	4.0298	0.000857476	0.0203153	-0.832284	-1.33626
	A_55_P2005685	ENSMUST00000191312	#N/A	6.43486	0.000861956	0.0204116	-0.837134	-1.03817
	A_51_P275053	NM_024279	Spaca7	4.60343	0.000862416	0.0204127	-0.837631	2.78265
	A_55_P2856307	EH099929	0	4.54511	0.000863338	0.0204247	-0.838625	2.6713
	A_66_P137813	XR_383722	D130079A08Rik	5.04716	0.000865251	0.0204602	-0.840685	1.09695
	A_52_P478025	NM_021491	Smpd3	6.93443	0.000866929	0.0204891	-0.842488	-1.16332
	A_55_P2199382	NR_045336	Gm10635	5.71022	0.000869963	0.0205225	-0.845739	1.25272
	A_55_P2027213	NM_001163615	Krtap20-2	5.87359	0.000874049	0.0205894	-0.8501	1.10443
	A_55_P2022399	NM_021488	Ghrl	6.62947	0.000878381	0.0206618	-0.854701	1.14882
	A_66_P109284	XM_006519590	#N/A	4.20185	0.000881378	0.0207224	-0.85787	2.30848
	A_51_P285077	NM_029095	Hhatl	7.95755	0.000882727	0.0207344	-0.859293	1.11111
	A_52_P488596	NM_026887	Ap1s2	6.82526	0.000885391	0.0207575	-0.862097	-1.0307
	A_55_P2729718	AK034843	Adamts10	5.67561	0.000894785	0.0208609	-0.871917	-1.06804
	A_55_P2736570	NM_008842	Pim1	10.3084	0.000894856	0.0208609	-0.87199	-1.07086
	A_55_P2731251	AK045385	Gm6145	3.96096	0.000897675	0.0208966	-0.874916	2.54162
	A_30_P01022156	chr9:89159907-89160815_F	0	3.61474	0.00090403	0.0209951	-0.881479	-2.03221
	A_52_P188215	NM_177006	Nwd2	5.26321	0.000911318	0.0211345	-0.888949	-1.08822
	A_52_P72768	ENSMUST00000144664	#N/A	6.51047	0.000914036	0.0211777	-0.891719	-1.02874
	A_52_P503614	NM_008425	Kcnj2	5.0888	0.000914726	0.0211837	-0.892421	-1.30642
	A_52_P256322	NM_028118	Wdsub1	6.93485	0.000919813	0.0212816	-0.897579	-1.17479
	A_52_P571371	NM_027495	Tmem144	7.50493	0.000923142	0.0213286	-0.90094	-1.06129
	A_55_P2083499	NM_001099303	Shisal2a	5.35306	0.000928068	0.0214266	-0.905889	-1.19833
	A_55_P2717663	ENSMUST00000123833	#N/A	4.28778	0.000928684	0.0214266	-0.906506	-2.14271
	A_55_P2063216	NM_019819	Dusp14	7.66809	0.000930885	0.0214385	-0.908708	1.04535
	A_55_P2112360	NM_144529	Arhgap17	9.35164	0.000931311	0.0214385	-0.909133	1.02056
	A_55_P2000459	ENSMUST00000028646	#N/A	4.20338	0.00093323	0.0214613	-0.911048	1.11335
	A_30_P01025809	chr12:88235624-88264465_F	0	5.21852	0.000941226	0.0216049	-0.918981	2.31782
	A_55_P2508928	NR_045091	Gm16677	6.41436	0.000948046	0.021721	-0.925695	1.96198
	A_30_P01026225	chr18:25626423-25626832_F	0	5.06298	0.000954228	0.0218121	-0.931739	1.09016
	A_55_P2394490	ENSMUST00000211781	#N/A	9.81886	0.000957657	0.0218702	-0.935075	1.10654
	A_55_P2723125	NM_001271616	Fgfbp1	7.25927	0.000963369	0.0219803	-0.940603	1.60228
	A_55_P2716506	ENSMUST00000128130	#N/A	5.10989	0.000965381	0.0220059	-0.942543	-1.7897
	A_51_P170807	AB021861	Map3k6	8.06892	0.000966008	0.02201	-0.943146	1.10307
	A_55_P2725951	A_55_P2725951	#N/A	6.36114	0.00097543	0.0221429	-0.95217	1.0582
	A_52_P45606	NM_028197	Kif1bp	5.86801	0.000977918	0.0221744	-0.954538	-1.12292
	A_55_P2147547	ENSMUST00000103751	#N/A	5.03987	0.000980455	0.0222067	-0.956947	-1.3786
	A_66_P102107	ENSMUST00000065973	#N/A	5.25639	0.000981851	0.0222172	-0.958269	-1.11611
	A_55_P2727394	ENSMUST00000213863	#N/A	5.56735	0.000986342	0.022278	-0.962512	1.01622
	A_30_P01028530	chr3:86961614-86966377_F	0	4.51541	0.000986912	0.0222807	-0.963048	1.68596
	A_55_P1962781	AK138782	0	4.7551	0.000989518	0.0223191	-0.9655	1.75033
	A_52_P62051	NM_030037	Mospd3	5.61868	0.000992292	0.0223612	-0.968102	-1.21886
	A_30_P01028128	chr18:56292813-56295009_R	0	4.48702	0.00100013	0.0224968	-0.975417	1.89838
	A_55_P2728083	BC011383	Herc1	4.45974	0.00100673	0.0225937	-0.981524	-1.55107
	A_51_P335419	NM_027945	Csl	9.39799	0.00101139	0.0226606	-0.985817	-1.05598
	A_55_P2150811	AK161433	6330405D24Rik	4.80014	0.00101154	0.0226606	-0.98596	1.89681
	A_66_P122294	XM_006521520	#N/A	6.21671	0.00101821	0.0227582	-0.992061	-1.65874
	A_30_P01028316	chr3:88028201-88031439_F	0	5.01731	0.0010407	0.0231145	-1.01236	1.12419
	A_55_P2233368	AK016280	4930572J10Rik	4.33173	0.00105178	0.0232561	-1.0222	1.77755
	A_51_P401451	NM_009862	Cdc45	6.05765	0.00105546	0.023306	-1.02545	-1.06529
	A_52_P571794	NM_001163144	Pcsk5	5.7014	0.0010566	0.0233173	-1.02644	1.21824
	A_55_P1975235	NM_009753	Bicd1	4.9426	0.001067	0.023477	-1.03555	-1.06103
	A_30_P01022717	chr13:48620882-48643532_F	0	6.74813	0.00106915	0.0235137	-1.03742	1.31371
	A_52_P62489	ENSMUST00000123254	#N/A	5.73136	0.00107196	0.0235546	-1.03986	1.10256
	A_55_P2726341	XR_374250	Gm32952	4.11822	0.00107547	0.0236107	-1.04289	2.97782
	A_51_P428382	NM_001001454	Ttyh1	4.97043	0.00107596	0.0236109	-1.04331	-1.15074
	A_66_P101429	NM_001276278	1110025L11Rik	4.35639	0.0010772	0.0236275	-1.04438	1.60876
	A_55_P2501626	NM_001276371	Whrn	5.98667	0.00108119	0.0236941	-1.04782	1.14423
	A_51_P427823	NM_027150	Mlip	8.70367	0.00108234	0.0237034	-1.0488	3.53564
	A_52_P369769	NM_178591	#N/A	5.19619	0.00108399	0.0237133	-1.05022	1.00293
	A_66_P121116	AK076896	Gm2090	4.71788	0.00110262	0.0240038	-1.06604	1.30152
	A_65_P07618	NAP032367-1	0	5.4086	0.00110985	0.0240839	-1.07211	-1.07217
	A_66_P119877	NR_040596	4930455H04Rik	5.8862	0.00111164	0.0240839	-1.07361	1.24529
	A_51_P457617	NM_026132	Txndc8	4.3608	0.0011142	0.0241191	-1.07574	2.44169
	A_52_P246703	NM_030187	Ak7	5.55813	0.0011178	0.0241638	-1.07873	-1.13773
	A_51_P457557	NM_153393	Col23a1	4.20577	0.00112084	0.024202	-1.08126	1.63885
	A_55_P2581605	XR_874481	Gm35164	5.8078	0.00112104	0.024202	-1.08142	-1.23661
	A_51_P510156	NM_008491	Lcn2	9.13998	0.00112746	0.024273	-1.08672	1.30194
	A_55_P2741198	NM_001302619	Ciita	5.68256	0.00112804	0.024273	-1.0872	-1.28045
	A_30_P01026165	chr5:136371885-136372424_R	0	5.21745	0.00112961	0.0242915	-1.08849	-1.01768
	A_55_P2146398	NM_001281491	Syngap1	4.97603	0.00114057	0.0244738	-1.09745	1.63553
	A_30_P01031402	chr8:124364048-124365705_F	0	4.13661	0.00114261	0.0244963	-1.09911	1.4359
	A_30_P01020534	chr6:47595238-47601893_R	0	6.09185	0.00115483	0.0246979	-1.10899	2.06534
	A_52_P345372	NM_183032	Rnase9	4.82942	0.00115562	0.0246979	-1.10962	1.41304
	A_30_P01022187	chr16:44717531-44724206_R	0	6.88827	0.00116078	0.024755	-1.11375	-1.10407
	A_51_P496741	NM_019459	Nphs1	4.67058	0.00116682	0.0248108	-1.11858	1.97464
	A_52_P628870	ENSMUST00000125504	#N/A	5.46406	0.00119293	0.0251509	-1.13911	-1.23858
	A_55_P2020213	NAP028362-1	0	4.00018	0.00119312	0.0251509	-1.13926	3.24986
	A_52_P1012460	AK145625	Gm19648	5.14475	0.00120221	0.025217	-1.1463	-1.01371
	A_30_P01032808	chr11:104304424-104329824_R	0	4.88094	0.00120305	0.025217	-1.14694	1.47314
	A_55_P2617877	NM_173187	Relch	6.50994	0.00120313	0.025217	-1.14701	1.86594
	A_51_P343733	NM_001039676	Slc39a2	5.04916	0.00120586	0.0252494	-1.14911	1.10493
	A_66_P137316	NM_009112	S100a10	11.3813	0.00120764	0.0252545	-1.15048	-1.07972
	A_51_P408732	NM_016966	Phgdh	8.72204	0.00121284	0.0253527	-1.15447	-1.05083
	A_30_P01027157	chr5:53937589-53938561_R	0	4.36165	0.00121391	0.0253597	-1.15528	1.69758
	A_55_P2720301	ENSMUST00000161314	#N/A	4.32193	0.00121935	0.0254334	-1.15943	1.92715
	A_52_P1116825	NM_001033194	Gtf3c3	8.8011	0.00121991	0.0254334	-1.15986	1.8679
	A_52_P364327	ENSMUST00000103600	#N/A	4.462	0.00122142	0.0254351	-1.16101	1.28638
	A_55_P2732296	NM_053149	Hemgn	3.88302	0.00122294	0.025456	-1.16216	2.77226
	A_55_P1952507	NM_001101534	Sult2a4	5.62094	0.00123388	0.0256513	-1.17042	2.1458
	A_51_P312673	XM_006498048	Galnt5	3.98562	0.0012487	0.0259157	-1.18149	1.87294
	A_65_P02367	XR_387075	Eif2c5	3.98745	0.00125608	0.026025	-1.18695	2.70218
	A_52_P513096	XR_867677	#N/A	4.35271	0.00125671	0.0260271	-1.18742	-1.15006
	A_65_P17529	ENSMUST00000177561	#N/A	4.26238	0.00125911	0.026055	-1.18919	-1.33839
	A_66_P101782	ENSMUST00000027377	#N/A	5.46189	0.00126652	0.0261395	-1.19463	2.877
	A_52_P673957	ENSMUST00000122983	#N/A	4.19736	0.00126795	0.0261395	-1.19568	2.39572
	A_55_P2101085	NM_001305430	Olfr785	4.10894	0.00128128	0.0263482	-1.20537	-1.91565
	A_52_P138806	NM_198618	Dlgap3	5.33598	0.0012839	0.0263911	-1.20727	1.60216
	A_55_P2635994	ENSMUST00000138454	#N/A	5.22204	0.00129122	0.0264974	-1.21254	-1.89302
	A_65_P06979	NM_176841	Ccdc88a	6.84594	0.00129396	0.0265316	-1.2145	-1.16952
	A_55_P2197777	AK013968	3110001N23Rik	6.12043	0.00129477	0.0265371	-1.21508	2.90903
	A_55_P2743470	NM_133238	Cd209a	5.63403	0.00129658	0.0265523	-1.21638	-1.15494
	A_55_P2783103	AK048762	LOC735298	4.41614	0.00130442	0.0266566	-1.22196	1.34229
	A_30_P01030354	chr1:72297489-72298058_R	0	5.26096	0.001306	0.0266566	-1.22308	1.10082
	A_52_P380263	NM_013723	Podxl	8.09619	0.00131486	0.0267601	-1.22935	-1.47645
	A_30_P01020034	chr18:78188082-78194070_F	0	5.18106	0.00131752	0.0267764	-1.23122	1.3142
	A_52_P204035	AK016784	4933412A08Rik	4.05639	0.00131842	0.0267773	-1.23186	-1.02654
	A_66_P103763	NR_028320	AU015836	4.84643	0.00132287	0.0268297	-1.23498	1.28601
	A_55_P2063755	NM_010871	Naip6	5.8927	0.00132317	0.0268297	-1.23519	-1.35172
	A_55_P2504130	NM_001285455	Mapt	8.56102	0.00132928	0.0269093	-1.23946	-1.12885
	A_55_P2031584	XR_389426	Gm3032	4.91232	0.00135643	0.0272622	-1.25819	2.04459
	A_51_P315904	NM_011817	Gadd45g	12.3026	0.0013627	0.0273726	-1.26247	1.32071
	A_51_P209818	NM_011178	Prtn3	5.2293	0.00136429	0.0273827	-1.26355	-1.37455
	A_66_P105477	NM_001163357	Gm12169	4.3103	0.00136506	0.0273844	-1.26407	1.37564
	A_55_P2118299	ENSMUST00000111884	#N/A	4.57015	0.00136551	0.0273844	-1.26438	-1.07685
	A_51_P327405	NM_029509	Gbp8	7.65053	0.00136924	0.0274483	-1.26691	-1.43728
	A_55_P2504196	NM_011771	Ikzf3	5.64219	0.00137973	0.0275857	-1.27398	-1.16031
	A_65_P08179	BI251563	0	5.02947	0.00138057	0.0275857	-1.27454	-1.34909
	A_55_P2042813	NM_001039647	Gbp11	7.5974	0.00138166	0.0275964	-1.27527	-1.44518
	A_30_P01031740	chr4:89032648-89133273_F	0	5.53769	0.00138271	0.0276062	-1.27598	-1.11297
	A_51_P393748	NM_172689	Ddx58	6.62132	0.0013862	0.0276646	-1.27831	-1.06259
	A_52_P299771	NM_007535	Bcl2a1c	7.06797	0.0013875	0.0276683	-1.27918	-1.0232
	A_55_P2716241	ENSMUST00000189734	#N/A	6.22228	0.00138872	0.0276746	-1.27999	2.33909
	A_55_P2163098	NM_001346535	#N/A	7.58207	0.00139069	0.027676	-1.28131	-1.63847
	A_55_P2095909	NM_019920	Lamtor3	6.56849	0.00139881	0.0277928	-1.2867	-1.06699
	A_51_P379698	NM_022007	Fxyd7	6.34765	0.00140369	0.0278671	-1.28992	1.15843
	A_55_P1966804	NM_001253751	Fdps	12.6412	0.00142042	0.0280765	-1.3009	-1.10208
	A_55_P2279777	NR_045497	2810404M03Rik	3.92421	0.00142378	0.0281191	-1.30308	-1.42699
	A_52_P596595	NM_175498	Pnma2	4.5558	0.00142902	0.0282	-1.30649	1.2084
	A_55_P1975021	NM_001167730	Rad18	6.01498	0.0014539	0.0286109	-1.32247	-1.10274
	A_66_P114169	NR_003372	Gm7904	4.89872	0.00146586	0.028766	-1.33005	-1.85311
	A_30_P01032393	chr4:89088538-89130181_F	0	4.02898	0.00147138	0.0288514	-1.33353	2.25241
	A_55_P2322064	AK089619	F830005D05Rik	6.5657	0.00147708	0.0289516	-1.33711	-1.04688
	A_55_P2051293	NM_029878	Tbcd	5.61115	0.00148441	0.0290493	-1.3417	-1.14632
	A_55_P2716756	ENSMUST00000162775	#N/A	6.54129	0.00148596	0.029068	-1.34266	-1.00777
	A_52_P550858	ENSMUST00000133888	#N/A	5.26882	0.00148948	0.029105	-1.34485	-1.01404
	A_55_P1971373	NM_001033431	Nlrp12	5.37912	0.00148961	0.029105	-1.34493	1.11192
	A_55_P2100814	ENSMUST00000207505	#N/A	4.22482	0.00150784	0.0293681	-1.35619	2.15229
	A_66_P108483	AK030179	0	4.63155	0.00150982	0.0293861	-1.3574	1.97127
	A_51_P240453	NM_133851	Nusap1	6.12759	0.00151469	0.0294202	-1.36038	-1.27334
	A_55_P2727070	XR_387667	Gm5563	6.6792	0.00152867	0.0296218	-1.36888	-1.15699
	A_66_P107389	AK020071	Dnah2os	8.25526	0.00153382	0.0296984	-1.372	1.419
	A_55_P2164608	ENSMUST00000148411	#N/A	4.18659	0.0015398	0.0297908	-1.3756	1.45384
	A_30_P01027809	chr12:117623500-117643575_R	0	5.54217	0.0015437	0.0298546	-1.37794	-1.08405
	A_51_P135148	U73004	Slpi	4.2465	0.00154612	0.0298663	-1.37939	1.35971
	A_52_P181925	NM_008311	Htr2b	4.07136	0.00155192	0.0299548	-1.38285	1.18975
	A_66_P124873	AK043904	LOC330143	3.95607	0.00155411	0.029962	-1.38416	1.22365
	A_51_P307697	NM_146307	Olfr498	4.1795	0.00155652	0.0299851	-1.38559	2.01733
	A_30_P01031737	chr3:51138643-51146693_F	0	5.63327	0.00156658	0.0301317	-1.39155	1.55543
	A_55_P2089025	ENSMUST00000127724	#N/A	5.18636	0.00157641	0.0302736	-1.39734	-1.62067
	A_55_P2915969	NM_010408	Hcn1	5.07034	0.00158221	0.0303733	-1.40073	1.75219
	A_55_P2007010	ENSMUST00000113353	#N/A	4.24866	0.00158311	0.0303787	-1.40126	-1.00458
	A_55_P2006366	NAP106421-1	0	5.24941	0.0015856	0.0304148	-1.40272	1.87055
	A_52_P189772	NM_194336	Gbp6	8.57532	0.00158625	0.0304153	-1.40309	-1.57314
	A_55_P1982902	NM_001029978	#N/A	6.35998	0.00158849	0.0304347	-1.4044	-1.04945
	A_30_P01022932	chr2:119139350-119142434_R	0	4.85315	0.0015899	0.0304499	-1.40522	-1.53582
	A_52_P348031	NM_021889	Syt9	5.02713	0.00159806	0.0305706	-1.40996	-1.04595
	A_55_P2403144	BU962902	4930548J01Rik	4.41986	0.00160444	0.0306688	-1.41364	1.99543
	A_55_P2725500	AK016928	0	4.20019	0.00160616	0.0306699	-1.41463	-2.29515
	A_66_P135577	AK132899	BE691133	5.30157	0.00161297	0.0307573	-1.41854	1.56679
	A_66_P103734	BM936384	0	4.46183	0.0016176	0.0308012	-1.42119	1.40223
	A_66_P124449	AF009246	Rasd1	6.0246	0.0016234	0.0308759	-1.4245	1.18369
	A_66_P115600	ENSMUST00000121512	#N/A	5.68233	0.00163429	0.0309876	-1.43069	1.24766
	A_30_P01028763	chr13:21257927-21258387_R	0	4.54233	0.00164332	0.0311108	-1.43578	-1.21999
	A_51_P166886	NM_011314	Saa2	9.88747	0.00164498	0.0311305	-1.43671	3.82251
	A_51_P404193	NM_022435	Sp5	7.39534	0.00165789	0.0313266	-1.44394	-1.04069
	A_30_P01026823	chr5:106125123-106125822_R	0	4.55086	0.00167391	0.0315623	-1.45283	-1.44269
	A_55_P2250943	XR_873171	Gm11335	4.98497	0.00167513	0.0315623	-1.45351	2.42555
	A_55_P2730591	AK041042	B130055M24Rik	4.74583	0.00167764	0.0315623	-1.45489	1.36748
	A_66_P123595	NM_133664	Lad1	9.36834	0.00168145	0.0315995	-1.45699	-1.10324
	A_30_P01028758	chr3:121627545-121639470_F	0	4.69442	0.00168402	0.0316268	-1.4584	1.11904
	A_55_P2044932	NM_030720	Gpr84	4.93858	0.00168745	0.0316792	-1.46028	-1.05926
	A_55_P2387515	XR_105147	9130208D14Rik	4.32634	0.00169439	0.031725	-1.46407	-1.25893
	A_30_P01019882	chr16:45014806-45029475_F	0	4.72185	0.00169865	0.0317862	-1.46639	2.36536
	A_55_P2180173	NM_001167162	Gm4201	4.24181	0.0017115	0.0319967	-1.47335	1.43539
	A_51_P332932	ENSMUST00000056256	#N/A	5.55008	0.00171239	0.0319971	-1.47384	1.7976
	A_30_P01024149	chr10:3229404-3229856_F	0	4.67832	0.00171549	0.0320229	-1.47551	-1.38076
	A_55_P2075213	NM_029116	Kbtbd11	6.47277	0.00171776	0.0320531	-1.47673	1.10226
	A_51_P338443	NM_020581	Angptl4	13.0986	0.00171935	0.0320708	-1.47759	1.25512
	A_52_P305579	NR_033554	D330041H03Rik	6.04345	0.00172168	0.0320915	-1.47884	-1.41945
	A_55_P2742231	NM_027389	Gon4l	5.64288	0.00172176	0.0320915	-1.47888	-1.05181
	A_52_P221776	NM_010616	Kif12	4.80957	0.00172674	0.0321721	-1.48155	-1.0848
	A_55_P2187220	NM_183166	Gm4884	5.96007	0.00173517	0.032244	-1.48605	2.16611
	A_30_P01029095	chr3:151746091-151753763_R	0	4.60253	0.00174464	0.0323673	-1.49108	1.31671
	A_55_P2719639	ENSMUST00000137715	#N/A	3.95741	0.00174508	0.0323673	-1.49131	2.51043
	A_52_P920158	NM_001081425	Rbm24	9.02205	0.0017485	0.0324063	-1.49312	3.99669
	A_30_P01022262	chr15:102100964-102104552_F	0	4.51736	0.00176108	0.0325715	-1.49974	-1.22039
	A_52_P14496	NM_001167578	Tcp10c	5.91817	0.00176195	0.0325715	-1.5002	1.08118
	A_66_P106768	AK036041	9630029G12Rik	5.79649	0.00177742	0.0327947	-1.50828	-1.45365
	A_66_P138438	ENSMUST00000140579	#N/A	4.72608	0.00178204	0.032854	-1.51067	1.93603
	A_55_P1958146	NM_001313688	Sh2d1a	5.33866	0.001783	0.032854	-1.51117	-1.43404
	A_52_P462257	ENSMUST00000134605	#N/A	6.17936	0.00178808	0.0329175	-1.5138	-1.05958
	A_51_P167489	NM_010680	Lama3	7.95199	0.00179865	0.0330344	-1.51924	-1.004
	A_52_P827311	ENSMUST00000030469	#N/A	5.47276	0.00182226	0.0333108	-1.53129	-1.11851
	A_52_P916918	ENSMUST00000116671	#N/A	4.59567	0.00183401	0.0334883	-1.53722	-1.07691
	A_55_P2935886	ENSMUST00000198378	#N/A	4.54611	0.00183663	0.0335137	-1.53854	-1.08602
	A_55_P2397999	NR_045973	4930465M20Rik	4.63805	0.00183715	0.0335137	-1.5388	1.49981
	A_66_P125889	AK144067	#N/A	4.51733	0.00184386	0.033544	-1.54216	1.01492
	A_55_P2011567	AK134090	Trav6-3	4.67812	0.00184589	0.0335468	-1.54319	-1.19606
	A_52_P543040	NM_028276	Utp14a	7.07762	0.00184604	0.0335468	-1.54326	1.93488
	A_55_P2170454	NM_008182	Gsta2	9.79565	0.00184918	0.0335882	-1.54483	1.44929
	A_55_P1955522	NM_145963	Kcnj14	4.59722	0.00184969	0.0335882	-1.54508	1.77017
	A_30_P01018342	chr18:46954653-46955671_F	0	4.90192	0.00185481	0.0336522	-1.54763	1.24502
	A_55_P2099850	AK140216	0	4.24458	0.00186632	0.0338	-1.55334	1.17875
	A_52_P235358	NM_001039536	Pigl	5.99169	0.00186859	0.0338	-1.55447	-1.27715
	A_51_P120823	NM_146559	Olfr868	4.31099	0.00187152	0.0338	-1.55591	2.39619
	A_55_P2716546	ENSMUST00000164606	#N/A	4.22128	0.00187162	0.0338	-1.55596	1.09188
	A_66_P100016	BE199935	0	5.09291	0.0018754	0.0338188	-1.55782	1.20391
	A_66_P131766	NR_040669	Gm12530	4.15076	0.00188084	0.0338683	-1.5605	-1.39381
	A_51_P412468	NM_001081162	Slc4a11	4.09668	0.0018842	0.0339156	-1.56215	1.77703
	A_66_P101712	NR_045274	5430437J10Rik	5.28093	0.00188712	0.0339435	-1.56358	-1.52887
	A_66_P105878	XR_379793	Gm32743	5.78557	0.00188991	0.0339812	-1.56494	1.58376
	A_55_P2730601	ENSMUST00000195579	#N/A	4.07643	0.00190694	0.0341879	-1.57322	1.87611
	A_66_P118869	AB042406	Gsdmc	4.41112	0.00191075	0.0342073	-1.57506	-1.09706
	A_55_P2742073	NM_010285	Ghrh	4.622	0.0019108	0.0342073	-1.57509	-1.27808
	A_51_P481978	NM_023852	Rab3c	4.5592	0.00192091	0.034351	-1.57996	1.11582
	A_66_P136643	AK133929	Hoxa11os	5.44366	0.00195304	0.0347745	-1.59527	1.07444
	A_55_P2615774	ENSMUST00000174601	#N/A	5.28139	0.00195527	0.0348016	-1.59632	1.6681
	A_55_P2539633	A_55_P2539633	#N/A	4.42949	0.00195905	0.0348311	-1.5981	1.38268
	A_55_P2095513	NM_001003405	Try5	4.38992	0.00196431	0.0348992	-1.60057	1.04248
	A_66_P128563	NM_001164557	Pdzk1ip1	7.9104	0.00197104	0.0349939	-1.60373	-1.05328
	A_51_P230103	NM_001012273	Birc5	7.38777	0.00197601	0.0350696	-1.60605	-1.22074
	A_55_P2492234	NM_001163772	Gm17660	4.75603	0.00197754	0.0350715	-1.60677	1.09801
	A_55_P2059947	ENSMUST00000165136	#N/A	4.81786	0.00198156	0.0350947	-1.60864	2.40257
	A_52_P423247	NM_019840	Pde4b	8.59518	0.00198362	0.0351066	-1.6096	-1.0445
	A_66_P100777	NM_009216	Sstr1	4.99181	0.00198442	0.0351066	-1.60997	1.07625
	A_30_P01019013	chr14:22267795-22319045_R	0	10.6167	0.00199178	0.0351507	-1.61339	1.10042
	A_52_P122649	NM_175647	Dmrta1	4.43142	0.00199198	0.0351507	-1.61348	-1.12886
	A_52_P348648	NM_175456	Abra	7.52482	0.00199568	0.0351909	-1.61519	-1.26153
	A_55_P2028734	NM_013794	Klra16	6.02396	0.00201391	0.0353861	-1.62358	-1.24653
	A_52_P333487	NM_001163455	Tbck	4.09324	0.00202609	0.0355621	-1.62914	-1.4521
	A_55_P2091413	ENSMUST00000170486	#N/A	5.00056	0.0020313	0.035618	-1.63151	1.43104
	A_55_P2166099	AK133189	Gm3948	3.93143	0.00203144	0.035618	-1.63157	-1.18884
	A_55_P2911533	ENSMUST00000196291	#N/A	5.63752	0.00203515	0.0356577	-1.63325	-1.06465
	A_30_P01019267	chr4:136856064-136875614_R	0	5.52282	0.00203684	0.0356747	-1.63402	-1.06311
	A_52_P1093529	NM_177320	Pik3r5	6.13244	0.00204304	0.035724	-1.63682	-1.0459
	A_51_P207237	AK029748	Krt1	4.67153	0.00204674	0.0357592	-1.63849	1.67091
	A_55_P2753460	NM_021887	Il21r	5.81683	0.00205464	0.0358473	-1.64204	-1.09161
	A_51_P434101	NM_022331	Herpud1	13.409	0.00205672	0.0358575	-1.64298	1.11342
	A_52_P1031	AK079038	AU022840	3.3781	0.00205818	0.0358703	-1.64363	2.29621
	A_55_P2835884	NM_001177977	Acsm2	5.34656	0.0020604	0.0358805	-1.64462	-1.83943
	A_52_P378959	NM_001008973	Tmem232	5.04227	0.00206094	0.0358805	-1.64487	1.1567
	A_55_P2554678	XR_872595	4933409F18Rik	4.34107	0.00207412	0.0360336	-1.65074	2.8933
	A_30_P01022501	chr8:119732348-119749198_R	0	5.41527	0.00207706	0.0360717	-1.65205	1.09785
	A_30_P01031581	chr2:104640443-104659168_R	0	5.36932	0.00207777	0.0360717	-1.65237	-1.0856
	A_52_P508053	NM_026072	Cwc27	8.07431	0.00209446	0.0363359	-1.65974	-1.15613
	A_55_P2493624	NM_134257	Rgs3	10.4301	0.00209712	0.0363693	-1.66091	-1.05362
	A_51_P377995	NM_001081432	Ptprq	3.59704	0.00211309	0.0366205	-1.66791	1.6152
	A_66_P124757	NM_177668	Skint10	4.2317	0.00212332	0.0367574	-1.67236	1.97738
	A_52_P279425	NM_032465	Cd96	4.59378	0.00212397	0.0367574	-1.67264	-1.03646
	A_51_P112966	NM_009890	Ch25h	8.15776	0.00212605	0.0367805	-1.67354	1.281
	A_55_P2742955	BC064049	Klhl10	4.48337	0.00213212	0.0368563	-1.67617	2.53895
	A_30_P01021821	chr2:153325670-153352170_R	0	4.81055	0.00214625	0.0370411	-1.68226	-1.62863
	A_30_P01028343	chr12:88154776-88184372_F	0	4.44907	0.00215358	0.037114	-1.6854	1.06564
	A_66_P117922	NR_131193	Gm38397	4.12871	0.00215468	0.037114	-1.68587	1.70674
	A_55_P2079116	LF199917	0	5.00921	0.0021551	0.037114	-1.68605	2.22174
	A_65_P12695	NM_007397	Acvr2b	5.37776	0.00218548	0.037518	-1.69895	-1.00916
	A_55_P2060130	ENSMUST00000168619	#N/A	5.20212	0.00218615	0.037518	-1.69923	1.21081
	A_55_P2743046	NM_001347170	Hmga2	4.40065	0.00218841	0.0375436	-1.70018	1.42826
	A_66_P101968	ENSMUST00000200601	#N/A	4.92094	0.00219331	0.0376146	-1.70224	2.60699
	A_52_P537545	NM_021491	Smpd3	7.98259	0.00219455	0.0376229	-1.70277	-1.08685
	A_30_P01024643	chr3:96104418-96141693_F	0	5.21474	0.0022076	0.0377923	-1.70823	1.14821
	A_30_P01021046	chr2:132722530-132726802_F	0	4.73469	0.00220875	0.0377923	-1.70871	1.17938
	A_55_P1988228	NM_009791	Aspm	5.61494	0.0022109	0.0378003	-1.7096	-1.55815
	A_66_P126220	AK044290	Tarsl2	4.11543	0.00221235	0.0378003	-1.71021	-1.3407
	A_66_P139032	AK046967	Gm10125	5.16226	0.00221256	0.0378003	-1.71029	2.35215
	A_55_P2732101	AK053148	St5	4.93406	0.00221654	0.0378552	-1.71195	2.23207
	A_55_P2738728	NM_001168693	Endou	7.60875	0.00223952	0.0381416	-1.72145	1.1216
	A_51_P279437	NM_029662	Mfsd2a	9.35307	0.00224103	0.0381416	-1.72208	1.59752
	A_51_P423549	NM_011367	Shbg	4.26335	0.00224827	0.0382185	-1.72505	2.74744
	A_55_P2526140	XM_006517272	Adamts16	3.83051	0.00225383	0.0382934	-1.72732	1.0573
	A_66_P123591	XR_001784243	Gm11832	5.23643	0.00225538	0.0383065	-1.72795	-1.11759
	A_55_P2329660	AK014981	#N/A	5.08598	0.00227112	0.0384489	-1.73436	1.45071
	A_52_P102846	ENSMUST00000103299	#N/A	8.90141	0.00228852	0.0386832	-1.74139	-1.16002
	A_66_P140530	XR_880303	Gm11690	5.82445	0.00229246	0.0386982	-1.74297	1.05158
	A_30_P01024279	chr1:69555180-69555559_R	0	5.30826	0.00230157	0.0387841	-1.74662	1.03024
	A_30_P01028723	chr3:50320320-50411144_R	0	4.23847	0.00231897	0.0389578	-1.75356	1.18812
	A_55_P2715176	ENSMUST00000148841	#N/A	4.07561	0.0023279	0.0390812	-1.7571	1.28913
	A_66_P128721	NR_040679	2310034O05Rik	7.11978	0.00233114	0.0391004	-1.75838	-1.04088
	A_66_P107425	NM_001310655	Cnmd	7.71655	0.00233142	0.0391004	-1.75849	-1.18393
	A_51_P341896	AK032482	6430562O15Rik	4.32363	0.00233937	0.0391672	-1.76162	1.24674
	A_55_P2038852	BC113782	Garem2	4.95407	0.00234389	0.0392099	-1.7634	1.01611
	A_55_P2564650	XR_387009	Gm14902	5.62947	0.0023559	0.0393638	-1.7681	1.01598
	A_55_P2104071	NM_001012307	Defa23	5.22599	0.00235916	0.0393917	-1.76938	1.64807
	A_55_P2489919	NM_029617	Knl1	4.58152	0.0023621	0.0394274	-1.77052	-1.31088
	A_52_P366958	NR_036456	A730020M07Rik	4.65382	0.00236762	0.0394914	-1.77267	-1.21336
	A_55_P2047981	NM_001081434	#N/A	4.85374	0.00237558	0.0395855	-1.77576	1.11009
	A_55_P2489774	NM_001145931	Yeats2	4.98454	0.00238553	0.0396443	-1.77961	-1.12679
	A_66_P139309	AK077177	Bmp2k	4.54612	0.00242213	0.0400539	-1.79362	-1.32719
	A_55_P2510162	NR_045728	Gm16617	5.25494	0.00242235	0.0400539	-1.7937	1.35082
	A_55_P2162825	NM_001039558	Smco3	4.53417	0.00242558	0.0400922	-1.79493	-1.72433
	A_52_P470046	BC056974	Cyfip2	4.93632	0.00243718	0.0402319	-1.79932	-1.06915
	A_55_P2064267	NM_146977	Olfr1255	3.93064	0.00246496	0.0405143	-1.80975	2.23344
	A_30_P01018210	chr2:75447542-75448025_R	0	4.03928	0.00247408	0.0406237	-1.81315	1.29047
	A_55_P1971599	NM_007529	Bcan	5.74226	0.00249341	0.0408323	-1.8203	1.20264
	A_55_P2016462	NM_021274	Cxcl10	7.39425	0.00249576	0.0408467	-1.82117	-1.71888
	A_55_P2719524	ENSMUST00000149735	#N/A	6.16128	0.00249717	0.0408467	-1.82169	1.23087
	A_55_P2096043	NM_025590	Acot11	9.49284	0.00250504	0.0409327	-1.82459	-1.14403
	A_55_P2640507	ENSMUST00000182205	#N/A	3.95197	0.00250791	0.0409425	-1.82564	1.2273
	A_66_P104023	XR_001778529	Gm30692	5.28326	0.0025199	0.0410483	-1.83002	-1.2122
	A_30_P01022747	chr19:59498190-59531390_R	0	4.91582	0.0025323	0.0412368	-1.83454	1.17271
	A_66_P106117	ENSMUST00000103638	#N/A	4.27597	0.00253521	0.0412706	-1.8356	2.04716
	A_52_P305654	NM_013511	Epb41l2	5.35214	0.0025373	0.0412727	-1.83635	1.64741
	A_66_P100074	NM_028459	Wasl	5.81657	0.00255311	0.0414292	-1.84206	-1.33277
	A_52_P21	NM_001033149	Ttc9	6.7775	0.00255639	0.0414377	-1.84325	1.13263
	A_66_P103230	AK040222	LOC433354	4.42259	0.00255876	0.041449	-1.8441	1.0798
	A_55_P2167486	NM_009049	Resp18	5.02327	0.0025627	0.0414971	-1.84551	2.70489
	A_55_P2719434	ENSMUST00000176264	#N/A	4.65418	0.0025651	0.0414971	-1.84637	-1.19946
	A_65_P07986	ENSMUST00000124292	#N/A	6.11169	0.00256664	0.0415085	-1.84693	2.16698
	A_55_P2050353	NM_001024705	Prpmp5	7.29073	0.00257576	0.0416014	-1.85019	1.93166
	A_52_P197735	NM_146832	Olfr134	4.18391	0.00258984	0.0417333	-1.8552	2.19441
	A_52_P656860	NM_026232	Slc25a30	4.43561	0.00259521	0.0417993	-1.8571	-1.12805
	A_55_P2144641	NM_177879	Sdk1	5.92172	0.00261643	0.0419864	-1.86459	1.6477
	A_30_P01032387	chr2:157838320-157853495_R	0	5.2088	0.0026188	0.042008	-1.86542	-1.23281
	A_55_P2740139	NM_026585	Washc2	5.68066	0.00262124	0.0420334	-1.86628	2.14409
	A_55_P1972948	NM_176954	Celf5	6.59515	0.00262702	0.0420851	-1.8683	1.07544
	A_30_P01021393	chr16:23992037-24001037_R	0	5.82146	0.00263291	0.0421386	-1.87036	-1.05761
	A_30_P01027958	chr11:18367482-18393258_R	0	7.26914	0.00264474	0.042273	-1.87448	1.05798
	A_30_P01029993	NRON	0	4.79839	0.00265376	0.0423898	-1.87761	2.93819
	A_66_P101466	NM_007742	Col1a1	10.9052	0.00265569	0.0423997	-1.87828	-1.06768
	A_52_P272364	ENSMUST00000128197	#N/A	6.46239	0.00265656	0.0423997	-1.87858	1.3643
	A_55_P2046448	NM_001085535	Tmem235	3.98637	0.00266893	0.0425632	-1.88285	1.27168
	A_55_P2187121	NR_003568	Gpr137b-ps	10.2951	0.00267465	0.0426132	-1.88482	1.28491
	A_55_P2717179	ENSMUST00000129606	#N/A	4.64395	0.00267465	0.0426132	-1.88482	1.40264
	A_30_P01033171	chr17:22422837-22451777_R	0	7.18388	0.00267583	0.0426183	-1.88522	-1.17474
	A_52_P543953	NM_176925	A430057M04Rik	4.9938	0.00268085	0.0426779	-1.88695	1.76082
	A_52_P412698	ENSMUST00000103390	#N/A	4.10206	0.00268577	0.0427213	-1.88863	-1.22907
	A_52_P293482	NM_019516	Lgals12	5.70957	0.00268804	0.0427369	-1.88941	2.97336
	A_55_P2739455	AK181089	Oaz2	4.6831	0.00268848	0.0427369	-1.88956	1.42488
	A_55_P2734702	NM_009623	Adcy8	6.36687	0.00268941	0.042738	-1.88988	-1.10185
	A_55_P2051384	NM_026681	Ccdc88c	8.36932	0.00270648	0.0428945	-1.89569	2.0539
	A_55_P2175065	BC025829	0	5.46796	0.00270697	0.0428945	-1.89585	-1.30199
	A_55_P2042171	ENSMUST00000190767	#N/A	4.05366	0.00271936	0.0430099	-1.90005	1.30443
	A_55_P1983046	NM_001177732	Plch1	5.60211	0.00273659	0.0432229	-1.90585	-1.04831
	A_55_P2146891	ENSMUST00000218807	#N/A	5.61134	0.00274545	0.0432803	-1.90882	2.08018
	A_30_P01026721	chr7:46745641-46755766_R	0	4.69809	0.00274919	0.0432977	-1.91007	1.92757
	A_55_P2015182	ENSMUST00000137157	#N/A	4.66314	0.00275489	0.0433599	-1.91198	1.18774
	A_55_P1989514	NR_033207	2010016I18Rik	4.84373	0.00275626	0.0433677	-1.91243	1.58751
	A_55_P2014174	AK046843	9130004C02Rik	4.76768	0.00276594	0.0434339	-1.91565	1.26198
	A_55_P2535655	XR_001779530	Gm46170	4.89782	0.00278592	0.0436007	-1.92226	1.23994
	A_55_P2017600	NM_001136058	Crmp1	5.45412	0.00278608	0.0436007	-1.92232	1.07855
	A_55_P2004761	NM_001033978	H2-Eb2	4.56924	0.00279438	0.0437143	-1.92505	-1.31395
	A_66_P109093	AK084550	0	4.0695	0.00279781	0.0437143	-1.92618	2.41942
	A_55_P1953127	NAP062681-1	0	5.19299	0.00280041	0.043723	-1.92703	1.51693
	A_30_P01017864	chr12:3406750-3425850_R	0	6.71982	0.00280995	0.0438075	-1.93015	1.11262
	A_51_P200339	NM_198037	Cachd1	7.54165	0.00281529	0.043844	-1.93189	1.01408
	A_66_P114744	XR_001778323	D930030F02Rik	5.37563	0.00282971	0.0439768	-1.93659	1.35879
	A_66_P108003	NM_207687	Espn	6.52561	0.00284031	0.044086	-1.94002	1.0041
	A_52_P383577	NM_031183	Sp6	6.69623	0.00284663	0.0441277	-1.94206	2.23329
	A_55_P2039699	NM_009921	Camp	5.86584	0.00284747	0.0441277	-1.94233	-1.62821
	A_55_P2112693	NM_001167983	Sipa1l1	8.1837	0.00285113	0.044143	-1.94351	-1.13861
	A_52_P244309	NR_027945	4930511M06Rik	4.47857	0.00285413	0.0441478	-1.94448	1.22852
	A_55_P2716256	ENSMUST00000145929	#N/A	6.17696	0.00286258	0.0441955	-1.94719	2.49766
	A_66_P128973	AK044609	0	4.41676	0.0028708	0.044267	-1.94982	1.07422
	A_52_P491623	AK029324	0	4.56794	0.0028856	0.0444536	-1.95454	-1.23447
	A_55_P2165984	NM_207201	Olfr8	4.14118	0.00288741	0.0444675	-1.95512	2.20425
	A_52_P586104	ENSMUST00000118669	#N/A	4.59958	0.00289306	0.0445407	-1.95692	1.25442
	A_55_P2931579	NM_021557	Rdh11	6.44903	0.00290559	0.044664	-1.96088	-1.62048
	A_66_P128432	NM_206870	Ifna15	4.84184	0.00291388	0.0447635	-1.9635	1.03329
	A_52_P537504	ENSMUST00000221981	#N/A	4.49493	0.00291719	0.0447757	-1.96454	1.89018
	A_66_P109551	AK038851	0	6.30194	0.0029211	0.0447871	-1.96577	1.2775
	A_55_P2041514	NM_023774	4930550L24Rik	4.29557	0.00293185	0.0448726	-1.96914	1.64728
	A_55_P2341890	AK137931	0	6.10664	0.00293505	0.044907	-1.97014	1.02089
	A_52_P562612	ENSMUST00000059235	#N/A	4.9624	0.00293865	0.0449483	-1.97127	-1.16871
	A_51_P365744	NM_025777	Duoxa2	5.03529	0.00294412	0.04499	-1.97297	-1.05976
	A_55_P2394620	AK020395	9330198N18Rik	4.3525	0.00294805	0.0450362	-1.9742	1.85443
	A_52_P181408	NM_199021	Dpp10	4.58765	0.00295678	0.0451557	-1.97691	-1.35018
	A_55_P2822590	NM_028994	Pck2	5.98025	0.00296898	0.0452579	-1.98069	-1.10016
	A_55_P2045720	NM_001011853	Olfr1425	4.21317	0.00297727	0.0453423	-1.98325	1.16414
	A_55_P2006819	ENSMUST00000072940	#N/A	4.1734	0.00298572	0.045429	-1.98585	2.53176
	A_55_P1997997	NM_024470	Klra23	5.11608	0.0030007	0.0456016	-1.99044	-1.04853
	A_55_P2728432	BC049777	Sh2b2	4.41272	0.00300632	0.045658	-1.99216	-1.11412
	A_55_P2011146	NM_178608	Reep1	8.87951	0.00300841	0.0456757	-1.9928	-1.10467
	A_52_P282000	ENSMUST00000192497	#N/A	4.72901	0.00301232	0.0457069	-1.99399	1.52323
	A_52_P491493	ENSMUST00000190462	#N/A	4.9959	0.00302769	0.0458837	-1.99866	-2.10373
	A_55_P2069641	NAP097132-001	0	4.58301	0.00303107	0.0458988	-1.99968	2.24038
	A_55_P2730188	XR_879132	Gm39233	4.06093	0.00304507	0.0460623	-2.00391	1.35188
	A_55_P2257765	XM_017313741	Gm46139	5.93733	0.00307394	0.0463852	-2.01256	-1.15274
	A_30_P01027071	chr8:124569775-124639500_F	0	4.97231	0.00308571	0.0465203	-2.01607	1.01997
	A_55_P2508963	NR_045298	2900009J06Rik	5.30858	0.00308672	0.0465212	-2.01637	-1.30678
	A_55_P2716336	ENSMUST00000180767	#N/A	6.60012	0.00308791	0.046525	-2.01672	-1.24117
	A_55_P2062953	NM_007445	Amh	4.51963	0.00310879	0.0467541	-2.0229	-1.08522
	A_55_P2522335	TC1659283	0	5.10693	0.00311096	0.0467554	-2.02354	-1.16487
	A_55_P2900891	XR_391115	Gm35037	5.09665	0.00312085	0.0468091	-2.02645	-1.34729
	A_30_P01025053	chr15:32167516-32174427_F	0	5.12726	0.00312179	0.0468091	-2.02673	-1.86075
	A_55_P2069093	ENSMUST00000162998	#N/A	4.50801	0.00312206	0.0468091	-2.02681	1.70358
	A_65_P11228	EL959846	0	5.17355	0.00312482	0.0468153	-2.02762	1.1645
	A_51_P457528	NM_007630	Ccnb2	7.11738	0.00312743	0.0468204	-2.02838	-1.04344
	A_51_P396385	NM_175439	Mars2	6.99746	0.00312874	0.0468258	-2.02877	1.39762
	A_55_P2061834	NM_199470	Cdh24	4.03258	0.00313064	0.0468401	-2.02932	1.16247
	A_55_P2601491	ENSMUST00000161533	#N/A	5.57805	0.00314171	0.0469631	-2.03256	1.68732
	A_52_P237077	NM_007956	Esr1	7.41567	0.00316293	0.0472327	-2.03873	1.0182
	A_55_P2905286	NM_173398	Gpr171	6.22907	0.00317011	0.0472591	-2.04081	-1.01548
	A_30_P01020543	chr5:35893909-35899497_R	0	5.02933	0.00317508	0.047278	-2.04225	2.24441
	A_30_P01030896	chr12:109603526-109647403_F	0	5.95721	0.00318032	0.0473117	-2.04376	1.26762
	A_55_P2172688	NM_030133	Srbd1	6.04225	0.00318229	0.0473117	-2.04432	-1.15106
	A_30_P01025665	chr1:108657255-108667405_R	0	4.38186	0.0031979	0.0475295	-2.04881	2.46975
	A_55_P2811679	NM_008176	Cxcl1	8.57706	0.00320911	0.047649	-2.05202	1.25257
	A_66_P121503	NR_137202	Gm11266	5.49697	0.00321607	0.0477134	-2.05401	-1.01245
	A_66_P123575	NR_045162	A330048O09Rik	4.84768	0.00322794	0.0478034	-2.05738	1.12453
	A_51_P123134	NM_146235	Ercc6l	5.28684	0.00323672	0.0479047	-2.05987	-1.15481
	A_55_P1997115	ENSMUST00000121905	#N/A	4.13495	0.00323815	0.0479114	-2.06027	1.13077
	A_51_P258125	NM_054054	Brdt	5.26262	0.00324123	0.0479358	-2.06115	-1.26506
	A_52_P299846	NM_021506	Sh3rf1	9.11576	0.00324174	0.0479358	-2.06129	1.62828
	A_52_P1043679	ENSMUST00000219306	#N/A	4.2304	0.00324363	0.0479384	-2.06183	2.60816
	A_55_P2718338	ENSMUST00000190893	#N/A	5.5357	0.00325007	0.0479728	-2.06364	2.02534
	A_55_P2738689	ENSMUST00000128640	#N/A	8.51568	0.0032584	0.0480096	-2.06599	1.16183
	A_55_P2233818	AI662168	AI662168	4.81324	0.003263	0.0480488	-2.06728	-1.36348
	A_55_P2744817	NM_001310664	Art3	7.84773	0.0032717	0.0481482	-2.06972	-1.03278
	A_30_P01024450	chr5:104936417-104984892_R	0	4.6342	0.00327409	0.0481689	-2.07039	1.03681
	A_65_P00835	AK037520	0	4.39617	0.0032766	0.0481911	-2.07109	-1.09874
	A_55_P2277383	BB017817	Arf4os	4.2704	0.00333286	0.0487431	-2.08669	1.42067
	A_66_P107728	BB710703	0	4.67869	0.00334376	0.0488879	-2.08968	1.18931
	A_52_P520466	NM_197959	Kif18b	4.0983	0.00335789	0.048993	-2.09354	-1.13799
	A_52_P195881	NM_025734	Kcng4	4.4345	0.00336427	0.0490716	-2.09528	1.35542
	A_55_P2733572	NM_013674	Irf4	4.79895	0.00336713	0.0490843	-2.09606	-1.48525
	A_51_P214557	NM_010959	Oit3	4.99996	0.00336918	0.0490998	-2.09662	-1.2909
	A_55_P2374748	XR_866077	F730016J06Rik	4.51946	0.00337983	0.0491968	-2.09951	1.44573
	A_65_P03066	ENSMUST00000160332	#N/A	5.0778	0.00340035	0.049417	-2.10505	-1.14888
	A_55_P2799346	NM_144882	Spats2l	8.90757	0.00340753	0.0494833	-2.10699	-1.23211
	A_55_P2046797	NM_027706	Nbas	5.60787	0.00341391	0.0495615	-2.1087	-1.30936
	A_52_P641267	ENSMUST00000069311	#N/A	5.96835	0.00342526	0.0496824	-2.11174	2.9041
	A_55_P2730941	NR_015539	9630013A20Rik	3.85619	0.00343426	0.0497399	-2.11414	2.37446
	A_55_P2802778	NM_010259	Gbp2b	5.29141	0.00344145	0.0498148	-2.11606	-1.44777
	A_52_P379531	NM_011589	Timeless	5.56784	0.00344546	0.0498581	-2.11712	-1.04299
	A_55_P2722353	ENSMUST00000144337	#N/A	6.17073	0.00345212	0.0498912	-2.11889	1.53825
	A_66_P121896	NR_038130	4930474N09Rik	4.66957	0.00345504	0.0498944	-2.11966	-1.23336
	A_30_P01024474	chr13:24833082-24838462_F	0	4.60001	0.00345819	0.0499108	-2.1205	1.82567
	A_55_P2924285	ENSMUST00000138208	#N/A	4.41625	0.00346319	0.0499684	-2.12182	1.04772

## Sheet: 12Gy
	ProbeName	SystematicName	Gene Name	AveExpr	P.Value	adj.P.Val	B	logFC
	A_51_P363947	NM_007669	Cdkn1a	11.9217	4.38703e-27	2.16605e-22	46.4993	5.6594
	A_51_P329928	NM_013750	Phlda3	11.8861	2.85078e-22	7.03773e-18	38.1057	3.47886
	A_55_P1973809	NM_008220	Hbb-bt	11.0049	3.99155e-21	6.56929e-17	35.9385	-8.51811
	A_52_P354844	NM_001161432	Eda2r	7.86965	3.39811e-20	4.19446e-16	34.1395	3.99589
	A_51_P169730	NM_008218	Hba-a1	14.1542	1.23008e-19	1.21468e-15	33.0426	-6.04681
	A_55_P1957413	NM_019391	Lsp1	11.4347	5.6044e-19	4.61186e-15	31.7349	-1.9431
	A_55_P1962299	NM_001083955	Hba-a2	14.1352	1.07267e-18	7.56598e-15	31.1704	-6.03843
	A_55_P2752103	BB189136	0	7.69579	2.04104e-18	1.25968e-14	30.6084	3.62506
	A_55_P1962303	NM_008218	Hba-a1	14.2302	5.31408e-18	2.9153e-14	29.7677	-5.97619
	A_55_P2092219	NM_027997	Serpina9	7.82378	2.22395e-17	1.09805e-13	28.4998	-5.83317
	A_55_P2002963	NM_001301374	Coro1a	10.4336	3.59105e-17	1.61186e-13	28.0729	-2.36614
	A_55_P2038540	NM_016956	Hbb-b2	10.5667	2.88719e-16	1.18793e-12	26.201	-6.39563
	A_55_P2831206	NM_009844	Cd19	6.51923	4.24816e-16	1.61345e-12	25.8517	-3.51093
	A_55_P2108151	NM_001278161	Hbb-b1	12.5779	2.08679e-15	7.35951e-12	24.4046	-6.38046
	A_55_P2150976	LF201297	0	13.5794	3.11866e-15	1.02654e-11	24.0375	-2.30647
	A_52_P63044	NM_019391	Lsp1	9.3257	5.73494e-14	1.76973e-10	21.3561	-2.19497
	A_51_P316042	NM_175362	Card11	7.67107	1.18077e-13	3.42938e-10	20.6858	-1.92618
	A_55_P2027836	NM_020275	Tnfrsf10b	8.4719	1.36698e-13	3.74963e-10	20.5497	2.56179
	A_55_P1986282	NM_001111099	Cdkn1a	8.16047	3.15696e-13	8.20379e-10	19.77	2.40163
	A_55_P2127702	NM_001253809	Racgap1	6.39214	3.6373e-13	8.79007e-10	19.6378	-2.57815
	A_52_P136914	NM_024437	Nudt7	12.3975	3.73864e-13	8.79007e-10	19.6122	-2.17733
	A_55_P1953387	NM_001272097	Fabp5	13.0656	4.83363e-13	1.0848e-09	19.3723	-2.3234
	A_51_P369252	NM_001080995	Ddias	6.53568	5.30191e-13	1.13816e-09	19.2859	2.88712
	A_51_P148670	NM_024437	Nudt7	13.6033	5.61939e-13	1.15605e-09	19.2315	-1.98735
	A_66_P110742	ENSMUST00000067743	Gm9949	6.77212	7.33489e-13	1.44861e-09	18.9823	2.53023
	A_55_P2824202	NM_012048	Polk	9.54713	8.15886e-13	1.54937e-09	18.8827	1.55745
	A_52_P553589	ENSMUST00000110070	Dglucy	8.39851	9.56919e-13	1.74989e-09	18.7334	1.64635
	A_65_P02117	ENSMUST00000107425	Aen	7.80598	2.03218e-12	3.54455e-09	18.027	1.78946
	A_55_P2792111	NM_030143	Ddit4l	7.25057	2.08191e-12	3.54455e-09	18.0043	2.3682
	A_55_P2135203	XR_381388	Gm45941	5.23141	2.62402e-12	4.31861e-09	17.7869	3.94379
	A_52_P940978	W15861	0	12.4994	2.79542e-12	4.4523e-09	17.7275	1.50114
	A_66_P132292	NM_001290451	Gria3	6.08045	3.18062e-12	4.9075e-09	17.6061	2.40479
	A_51_P175580	NM_021897	Trp53inp1	11.834	3.47437e-12	5.19829e-09	17.523	2.12031
	A_55_P2797308	NM_008651	Mybl1	7.39849	3.66416e-12	5.32101e-09	17.473	2.57655
	A_55_P2802151	NM_007641	Ms4a1	6.52615	4.36817e-12	6.16212e-09	17.3076	-4.28511
	A_30_P01020960	chr17:29183003-29217681_R	0	6.74782	5.47315e-12	7.50642e-09	17.0953	3.28052
	A_51_P131315	NM_027997	Serpina9	7.04023	5.81224e-12	7.57648e-09	17.0386	-4.03706
	A_51_P267314	NM_178650	Tbc1d10c	9.04109	5.83113e-12	7.57648e-09	17.0356	-1.66175
	A_52_P612803	NM_009831	Ccng1	12.7671	1.05634e-11	1.33733e-08	16.4753	2.10932
	A_51_P378298	NM_026976	Fcmr	6.40212	1.23761e-11	1.52765e-08	16.3258	-3.76762
	A_65_P12292	NM_001001738	Itprip	10.0083	1.61599e-11	1.94605e-08	16.0738	1.33613
	A_52_P203691	NM_207231	Arl5c	7.23551	2.02844e-11	2.38457e-08	15.859	-2.32875
	A_55_P1974487	NM_177195	Atp8b5	5.80988	2.1135e-11	2.42679e-08	15.8201	3.04562
	A_52_P156452	NM_007717	Cmah	7.78741	2.82467e-11	3.16967e-08	15.5458	-1.52496
	A_55_P2145804	NM_026531	Aen	12.6364	3.28003e-11	3.59885e-08	15.4043	1.39381
	A_52_P68221	NM_016886	Gria3	6.32486	4.45472e-11	4.78146e-08	15.1144	3.08505
	A_55_P2052563	NM_010495	Id1	12.6114	6.86785e-11	6.92252e-08	14.7041	2.1113
	A_51_P308298	NM_172118	Myl9	13.0966	6.98506e-11	6.92252e-08	14.688	-1.28616
	A_52_P343306	NM_010378	H2-Aa	11.1143	6.99265e-11	6.92252e-08	14.687	-2.74632
	A_55_P2141860	NM_026531	Aen	12.1632	7.19822e-11	6.92252e-08	14.6595	1.61623
	A_55_P2741874	NM_207105	H2-Ab1	9.83467	7.26374e-11	6.92252e-08	14.6509	-2.91986
	A_55_P2731121	NM_178679	Zfp365	8.88716	7.2907e-11	6.92252e-08	14.6474	2.22329
	A_52_P232580	NM_145508	Dyrk3	7.62153	7.64092e-11	7.11816e-08	14.6029	1.65037
	A_55_P2092085	NM_001190327	Tmsb10	13.5234	8.00765e-11	7.25362e-08	14.5584	-1.37018
	A_51_P401921	NM_011480	Srebf1	13.1252	8.08015e-11	7.25362e-08	14.5499	-1.61452
	A_55_P2145224	ENSMUST00000200235	0	7.50536	1.00377e-10	8.85002e-08	14.344	-4.66394
	A_51_P303424	NM_021334	Itgax	7.24634	1.16624e-10	1.01021e-07	14.2016	-2.06666
	A_66_P101879	ENSMUST00000198606	Cyp2u1	7.11833	1.19533e-10	1.01755e-07	14.1782	-1.45572
	A_55_P2103698	NM_015783	Isg15	11.3565	1.27512e-10	1.06708e-07	14.1168	-1.77633
	A_51_P350403	NM_009148	Exoc4	9.34388	1.49055e-10	1.19585e-07	13.9685	1.43359
	A_55_P2122841	LF196892	0	11.8396	1.49533e-10	1.19585e-07	13.9655	-2.40256
	A_55_P2023542	NM_007719	Ccr7	6.69303	1.50166e-10	1.19585e-07	13.9615	-2.75646
	A_55_P1975475	NM_010786	Mdm2	12.1665	1.56134e-10	1.21758e-07	13.9244	1.39363
	A_55_P2228122	ENSMUST00000073521	Nudt7	8.50862	1.57827e-10	1.21758e-07	13.9142	-1.87567
	A_51_P209319	NM_016752	Slc35b1	13.9814	1.6963e-10	1.27577e-07	13.8457	-1.06966
	A_52_P1197913	NM_008655	Gadd45b	11.5586	1.70537e-10	1.27577e-07	13.8406	2.22478
	A_55_P2079079	NM_009844	Cd19	5.65366	1.80747e-10	1.31314e-07	13.7853	-3.43458
	A_51_P444447	NM_007679	Cebpd	12.2385	1.80851e-10	1.31314e-07	13.7848	1.77393
	A_51_P451759	ENSMUST00000144788	Rab3il1	7.66718	2.27502e-10	1.60467e-07	13.5666	-1.07312
	A_55_P1996946	NM_023223	Cdc20	8.20874	2.54332e-10	1.76865e-07	13.4606	-3.30196
	A_55_P2830660	NM_020557	Cmpk2	9.24019	2.83395e-10	1.93668e-07	13.3576	-1.43039
	A_51_P449325	NM_008206	H2-Oa	6.35802	2.8634e-10	1.93668e-07	13.3478	-2.52679
	A_55_P2625988	NM_025961	Gatm	7.34593	3.04645e-10	2.03264e-07	13.2888	-1.40625
	A_55_P2735435	NM_008279	Map4k1	7.25249	3.11324e-10	2.03615e-07	13.2682	-1.76212
	A_51_P105078	NM_011311	S100a4	10.4726	3.13419e-10	2.03615e-07	13.2618	-1.64315
	A_52_P443705	NM_026531	Aen	10.9479	3.41968e-10	2.19277e-07	13.1789	1.64571
	A_66_P120837	NM_011623	Top2a	6.22067	4.23124e-10	2.67838e-07	12.9761	-3.53238
	A_52_P337259	NM_013905	Heyl	8.96293	4.29238e-10	2.68269e-07	12.9625	-1.7782
	A_55_P1983921	NM_021352	Crybb3	6.44664	4.53736e-10	2.80034e-07	12.9096	-2.02464
	A_55_P1964648	NM_001037719	Btla	5.56058	4.78969e-10	2.91958e-07	12.8581	-2.41952
	A_51_P204402	NM_011369	Shcbp1	5.62012	4.90667e-10	2.95442e-07	12.8351	-3.49948
	A_55_P2160686	NM_001310646	Tsc22d1	12.2458	5.91582e-10	3.51913e-07	12.6569	-1.21722
	A_55_P2096422	NM_008381	Inhbb	9.8072	6.97604e-10	4.10042e-07	12.4998	1.36545
	A_66_P108394	NM_177733	E2f2	6.92704	7.95524e-10	4.62097e-07	12.3746	-2.10431
	A_55_P2103706	XR_882048	Ccnb1-ps	5.22393	8.20836e-10	4.66273e-07	12.3448	-3.83813
	A_51_P483576	ENSMUST00000200235	0	8.45734	8.21601e-10	4.66273e-07	12.3439	-4.33477
	A_51_P342652	NM_008339	Cd79b	8.54209	8.33392e-10	4.6759e-07	12.3303	-2.3192
	A_51_P280446	NM_022324	Sdf2l1	10.5557	8.60511e-10	4.73986e-07	12.2998	-1.6154
	A_52_P153291	NM_145700	Ackr4	7.87379	8.68399e-10	4.73986e-07	12.2911	-1.60316
	A_55_P1988083	NM_145150	Prc1	6.89444	8.81479e-10	4.73986e-07	12.2768	-3.40925
	A_51_P364485	NM_009396	Tnfaip2	10.2571	8.90208e-10	4.73986e-07	12.2674	-1.24365
	A_55_P2146560	NM_207105	H2-Ab1	12.2496	8.92791e-10	4.73986e-07	12.2647	-2.39156
	A_55_P1962747	NM_207105	H2-Ab1	12.4713	9.32464e-10	4.89782e-07	12.2232	-2.38087
	A_55_P2101696	NM_008141	Gnat2	7.00784	1.24854e-09	6.48897e-07	11.9448	-1.85479
	A_51_P302358	NM_008518	Ltb	7.70606	1.48183e-09	7.62124e-07	11.7813	-2.14441
	A_66_P103271	NM_001164598	Irf2bp2	11.5381	1.55152e-09	7.89739e-07	11.7375	1.50719
	A_55_P2097518	NM_001080943	Zdhhc22	7.53153	1.72879e-09	8.70994e-07	11.6342	-3.39469
	A_55_P2159264	NM_001113386	Lifr	10.9839	1.81849e-09	9.06932e-07	11.5859	-1.59629
	A_52_P30632	NM_027040	1700007K13Rik	8.08546	1.85085e-09	9.13839e-07	11.5691	2.80813
	A_55_P2119985	NM_130862	Baiap2	10.4262	1.9155e-09	9.36396e-07	11.5363	1.31388
	A_52_P683598	NM_207105	H2-Ab1	11.1352	1.9627e-09	9.50064e-07	11.5131	-2.57336
	A_51_P491987	NM_019955	Ripk3	7.5718	2.00923e-09	9.63143e-07	11.4907	-1.3865
	A_55_P2013336	NM_010790	Melk	5.10024	2.37657e-09	1.11753e-06	11.3304	-2.54786
	A_55_P1961302	NR_045893	Snhg15	9.36761	2.40535e-09	1.12039e-06	11.3189	1.63024
	A_51_P104608	NM_030098	Rnase6	7.11835	2.52816e-09	1.16659e-06	11.2713	-2.07727
	A_52_P53906	NM_009829	Ccnd2	11.1727	2.84876e-09	1.30236e-06	11.1573	-1.14013
	A_51_P284608	NM_001042605	Cd74	13.3672	2.97373e-09	1.34702e-06	11.1162	-2.13517
	A_51_P183581	NM_011136	Pou2af1	6.57155	3.5412e-09	1.58948e-06	10.9494	-3.06647
	A_55_P2002772	NR_040491	1810053B23Rik	7.12538	3.6067e-09	1.60077e-06	10.9319	1.8628
	A_55_P2156731	NM_010382	H2-Eb1	12.1975	3.63118e-09	1.60077e-06	10.9254	-2.43314
	A_55_P2002578	NM_010145	Ephx1	15.3192	4.33843e-09	1.879e-06	10.7553	1.01992
	A_55_P2111980	NM_008295	Hsd3b5	5.90432	4.5133e-09	1.93774e-06	10.7175	-3.57163
	A_51_P416419	NM_007591	Calr	14.3636	5.00583e-09	2.13067e-06	10.6185	-1.20877
	A_51_P161021	NM_008332	Ifit2	8.35208	5.05963e-09	2.13516e-06	10.6083	-1.23084
	A_55_P2028054	NM_016692	Incenp	8.42283	5.67539e-09	2.37472e-06	10.4985	-1.13283
	A_51_P344566	NM_011121	Plk1	5.97904	5.95329e-09	2.47006e-06	10.4528	-2.04376
	A_55_P1973352	XM_011248564	Gm3579	13.5446	6.17345e-09	2.54007e-06	10.4181	1.36703
	A_55_P2911465	NM_134420	Slc26a6	9.82519	6.43117e-09	2.62272e-06	10.379	-1.05418
	A_52_P213889	NM_172476	Tmc7	8.4469	6.5571e-09	2.62272e-06	10.3604	1.56318
	A_55_P2077901	NM_013486	Cd2	7.42919	6.60892e-09	2.62272e-06	10.3529	-2.22489
	A_55_P2111855	NM_178389	Gale	8.15052	6.67328e-09	2.62272e-06	10.3436	-2.18113
	A_55_P2187918	NM_028760	Cep55	6.48873	6.74618e-09	2.62272e-06	10.3332	1.58497
	A_52_P1084809	AK079279	Gm39334	3.54042	6.99635e-09	2.69873e-06	10.2984	3.51579
	A_30_P01026752	chr1:163528792-163529312_F	0	7.72106	7.07025e-09	2.7061e-06	10.2883	1.435
	A_55_P2051229	NM_019925	Gpr132	6.18524	8.44832e-09	3.20867e-06	10.118	-1.72627
	A_52_P101852	NM_009242	Sparc	14.2315	8.53459e-09	3.21669e-06	10.1083	-1.33072
	A_51_P190111	NM_008566	Mcm5	7.63947	9.17695e-09	3.4326e-06	10.0389	-1.82747
	A_51_P253803	NM_001081117	Mki67	7.04214	9.25501e-09	3.43577e-06	10.0308	-3.07067
	A_55_P2745905	NM_008638	Mthfd2	6.87667	9.74394e-09	3.56368e-06	9.98151	-1.60503
	A_30_P01021461	chr2:119697845-119719245_F	0	7.22991	1.00716e-08	3.65642e-06	9.94987	-2.14704
	A_55_P2016105	NM_133753	Errfi1	13.649	1.03741e-08	3.73877e-06	9.92155	1.71898
	A_51_P500082	NM_001110517	Ifit1bl1	6.87296	1.06685e-08	3.81699e-06	9.89478	-1.64186
	A_55_P2745692	ENSMUST00000177715	0	6.70496	1.07769e-08	3.82803e-06	9.8851	-2.93792
	A_30_P01021179	chr6:134879009-134880130_F	0	6.41244	1.0969e-08	3.86845e-06	9.86819	-2.83544
	A_51_P115715	NM_023049	Asb2	8.76341	1.13614e-08	3.97842e-06	9.83456	-2.14092
	A_66_P122699	ENSMUST00000111752	Cux2	9.48034	1.14422e-08	3.9785e-06	9.82778	1.8666
	A_55_P2157068	NM_001033364	Cdhr2	8.91502	1.31676e-08	4.51484e-06	9.69336	1.23289
	A_52_P87900	NM_183187	Fam107a	8.22538	1.47931e-08	5.03719e-06	9.58195	2.15506
	A_52_P271099	NM_028195	Cyth4	7.80079	1.59085e-08	5.37989e-06	9.51236	-1.16488
	A_55_P2932214	NM_153679	Cpt1c	8.6014	1.6244e-08	5.45601e-06	9.49238	1.40617
	A_51_P368009	NM_177733	E2f2	7.61281	1.75616e-08	5.81936e-06	9.41772	-2.16745
	A_51_P354706	NM_010094	Lefty1	7.78083	1.85905e-08	6.07873e-06	9.36321	-1.4138
	A_55_P1955015	NM_178440	Myo1g	9.41464	2.19539e-08	7.13127e-06	9.20398	-1.03737
	A_52_P91658	NR_045989	A930001C03Rik	7.42285	2.23026e-08	7.19718e-06	9.1889	1.73262
	A_55_P2606086	NM_010786	Mdm2	6.81975	2.28455e-08	7.32451e-06	9.16586	1.59413
	A_55_P2065671	NM_172301	Ccnb1	5.53106	2.36704e-08	7.54001e-06	9.1319	-3.86577
	A_51_P481920	NM_009828	Ccna2	6.41379	2.40061e-08	7.59793e-06	9.11841	-2.77141
	A_52_P529790	ENSMUST00000131661	Ppip5k1	8.03754	2.49579e-08	7.84887e-06	9.08117	-1.09551
	A_55_P2098697	NM_009396	Tnfaip2	9.91437	2.54303e-08	7.94682e-06	9.06322	-1.18546
	A_55_P2011937	NM_001163359	Fignl1	6.9055	2.9509e-08	9.16338e-06	8.92075	-2.45759
	A_55_P1973906	NM_021897	Trp53inp1	5.97707	3.19633e-08	9.86347e-06	8.84423	1.45424
	A_51_P483473	NM_011375	St3gal5	12.6984	3.32253e-08	1.01892e-05	8.80714	1.61219
	A_66_P129538	NM_178389	Gale	8.10237	3.46318e-08	1.0555e-05	8.76743	-2.25254
	A_66_P112573	NM_001291220	Isg20	11.3499	3.59115e-08	1.08779e-05	8.73267	-1.08957
	A_55_P2133248	ENSMUST00000184842	0	6.79963	3.66209e-08	1.10173e-05	8.71393	-1.76973
	A_55_P1988872	NM_001242934	Bcl11a	6.05679	3.6818e-08	1.10173e-05	8.70879	-2.0961
	A_52_P390944	NM_016803	Chst3	7.42325	3.72496e-08	1.10793e-05	8.69762	-2.1975
	A_66_P124545	NR_102312	D630024D03Rik	8.21688	3.87458e-08	1.14553e-05	8.6599	-1.68958
	A_55_P2113466	XR_140812	0	9.76111	4.21875e-08	1.23986e-05	8.57837	1.12216
	A_51_P487555	NM_009854	Cd7	6.42706	4.44349e-08	1.28281e-05	8.52865	-2.00911
	A_55_P2796457	NM_024184	Asf1b	7.30574	4.45794e-08	1.28281e-05	8.52554	-1.58959
	A_55_P1972872	NM_001005858	Ifit3b	9.7007	4.4688e-08	1.28281e-05	8.5232	-1.49036
	A_66_P119899	AK047585	0	5.81444	4.49843e-08	1.28385e-05	8.51688	2.01691
	A_52_P634250	NM_010706	Lgals4	10.9875	4.52972e-08	1.28535e-05	8.51023	1.42255
	A_51_P446510	NM_010129	Emp3	11.3966	4.78568e-08	1.34124e-05	8.45757	-1.04575
	A_30_P01024020	chr1:133839368-133839762_F	0	6.69808	4.80817e-08	1.34124e-05	8.45308	1.68024
	A_52_P451355	NM_011372	St6galnac3	8.15661	4.86246e-08	1.34863e-05	8.44232	-1.2846
	A_51_P346668	NM_012057	Irf5	9.07756	4.88929e-08	1.34863e-05	8.43705	-1.06251
	A_52_P27602	NM_024245	Kif23	5.80743	5.35239e-08	1.46816e-05	8.35034	-1.68696
	A_52_P458000	NM_178901	AI467606	7.42048	5.49475e-08	1.49888e-05	8.32519	-1.64767
	A_51_P381821	NM_008046	Fst	5.49014	5.53542e-08	1.50168e-05	8.31812	-1.73565
	A_51_P172917	NM_007717	Cmah	5.6354	5.63563e-08	1.52051e-05	8.30093	-1.64717
	A_51_P161354	NM_144907	Sesn2	9.01098	7.45262e-08	1.97831e-05	8.03314	1.31318
	A_51_P403536	NM_175641	Ltbp4	13.3349	7.75016e-08	2.04629e-05	7.99563	-1.10739
	A_51_P347333	AK012530	Dusp4	8.00691	7.87519e-08	2.06824e-05	7.98029	1.58433
	A_55_P2021565	NM_001164034	Ntf3	8.58564	8.03369e-08	2.09871e-05	7.96119	1.21685
	A_52_P670026	NM_021384	Rsad2	9.70263	8.15814e-08	2.12e-05	7.94646	-1.48375
	A_55_P2729165	NM_023223	Cdc20	6.5696	8.31818e-08	2.15027e-05	7.92784	-2.31622
	A_55_P2168990	AK008557	Tmsb10	12.7103	8.49339e-08	2.18413e-05	7.90787	-1.39098
	A_55_P2119877	ENSMUST00000108229	Pnisr	8.20599	8.63204e-08	2.20828e-05	7.89235	1.27946
	A_51_P412027	NM_030712	Cxcr6	6.39368	8.97784e-08	2.28491e-05	7.8547	-1.82644
	A_55_P1974522	NM_175688	Gpr141b	4.78749	9.35827e-08	2.36951e-05	7.81493	-2.10617
	A_51_P334785	NM_175026	Ifi209	6.9512	9.45645e-08	2.38216e-05	7.80493	-1.62661
	A_52_P33382	ENSMUST00000128900	0	6.0645	9.88077e-08	2.47641e-05	7.76286	-3.07441
	A_51_P129480	NM_011124	Ccl21a	12.3099	1.00757e-07	2.51251e-05	7.74414	-1.18212
	A_55_P1988975	ENSMUST00000142135	Ms4a4b	7.82861	1.07577e-07	2.62946e-05	7.68136	-1.34185
	A_55_P1972948	NM_176954	Celf5	6.59515	1.09067e-07	2.65275e-05	7.66818	2.17158
	A_51_P125135	NM_026410	Cdca5	5.70595	1.13411e-07	2.734e-05	7.63074	-1.94685
	A_55_P2911888	NM_008331	Ifit1	9.60427	1.13515e-07	2.734e-05	7.62986	-1.55314
	A_51_P479321	NM_080575	Acss1	10.614	1.23172e-07	2.93793e-05	7.55161	-1.78732
	A_55_P2907840	NM_053078	Nrep	12.8768	1.27085e-07	3.01669e-05	7.52163	-1.56357
	A_51_P254541	NM_007527	Bax	11.1897	1.29263e-07	3.0477e-05	7.50535	1.04311
	A_51_P473734	NM_010386	H2-DMa	8.53165	1.29626e-07	3.0477e-05	7.50266	-1.89162
	A_51_P345159	NM_026024	Ube2t	8.03182	1.32987e-07	3.09385e-05	7.47813	-1.36542
	A_55_P1979191	NM_001017433	Tbata	7.55842	1.3646e-07	3.14839e-05	7.45341	1.44729
	A_52_P480096	NM_026865	Ptges3l	8.37016	1.39839e-07	3.18176e-05	7.42997	-1.41469
	A_55_P2034067	NM_001085509	Myom3	7.84662	1.43846e-07	3.25792e-05	7.40288	1.70426
	A_30_P01030698	chr11:16831925-16851121_R	0	6.05861	1.49746e-07	3.36071e-05	7.36436	-1.55409
	A_51_P513682	NM_023284	Nuf2	5.33487	1.51327e-07	3.38082e-05	7.35429	-2.87115
	A_52_P199614	NM_001146022	Wdfy4	9.23521	1.52656e-07	3.38133e-05	7.34591	-1.00673
	A_52_P416756	NM_033075	D17H6S56E-5	7.33171	1.52719e-07	3.38133e-05	7.34551	-2.31998
	A_51_P369200	NM_028109	Tpx2	5.8553	1.55023e-07	3.41701e-05	7.33116	-2.36483
	A_51_P137236	NM_019498	Olfm1	9.47625	1.70525e-07	3.70902e-05	7.23981	-1.20041
	A_51_P451151	NM_026785	Ube2c	6.87177	1.74251e-07	3.75963e-05	7.21909	-2.53339
	A_51_P420229	NM_007719	Ccr7	5.39969	1.753e-07	3.75963e-05	7.21333	-2.21814
	A_52_P216672	NM_008940	Klk8	9.16522	1.76917e-07	3.75963e-05	7.20453	-1.33509
	A_55_P1973229	NM_001243916	Trim34b	6.62027	1.7742e-07	3.75963e-05	7.20181	-1.16426
	A_52_P422172	NM_011932	Dapp1	6.33105	1.79164e-07	3.78037e-05	7.19243	-1.40401
	A_55_P1961993	AK020717	Cryl1	6.73303	1.93349e-07	4.02802e-05	7.1194	-1.32673
	A_66_P134523	NM_001037170	Tomm40l	9.16748	2.05096e-07	4.2548e-05	7.06286	-1.10132
	A_52_P306357	ENSMUST00000198732	Prok1	5.42578	2.06824e-07	4.27269e-05	7.05482	-2.37729
	A_55_P1981964	ENSMUST00000010286	Tnfrsf13b	7.72361	2.08222e-07	4.28364e-05	7.04836	-1.26375
	A_55_P2043013	XR_384707	A930007A09Rik	6.22439	2.12287e-07	4.33117e-05	7.02983	1.4744
	A_55_P2063256	NM_010706	Lgals4	11.6401	2.25206e-07	4.50176e-05	6.9732	1.29784
	A_51_P333274	NM_013542	Gzmb	6.43415	2.31303e-07	4.60499e-05	6.94759	-1.72166
	A_52_P354373	NR_037956	Lockd	7.5232	2.32631e-07	4.61282e-05	6.94211	-2.00516
	A_51_P234956	NM_008510	Xcl1	5.92445	2.38393e-07	4.70817e-05	6.91865	-1.67375
	A_55_P2109377	NM_001174053	Camk2b	9.22499	2.55341e-07	5.00285e-05	6.85282	1.04458
	A_52_P70796	NM_007551	Cxcr5	5.31099	2.60536e-07	5.0659e-05	6.83351	-1.78902
	A_55_P2003129	NM_001113211	Nemp1	4.36991	2.60611e-07	5.0659e-05	6.83324	-1.64532
	A_51_P202050	NM_008052	Dtx1	7.48688	2.77656e-07	5.37608e-05	6.77251	-1.57222
	A_55_P1999082	NM_025809	Clec14a	9.69673	2.81823e-07	5.42928e-05	6.75823	-1.19504
	A_52_P75668	AK050117	Gm3255	10.6977	2.82603e-07	5.42928e-05	6.75558	1.53931
	A_52_P131548	NM_010590	Ajuba	8.03134	2.90143e-07	5.55253e-05	6.73034	-1.37232
	A_52_P481493	NM_010220	Fkbp5	6.33284	2.98404e-07	5.6667e-05	6.70343	1.67154
	A_52_P681557	NM_001326288	Naaladl2	5.81627	3.05724e-07	5.76137e-05	6.6802	1.42167
	A_30_P01029277	chr1:36012298-36020311_R	0	7.02481	3.10964e-07	5.83784e-05	6.66391	1.18116
	A_51_P414396	NM_153127	Mmrn2	12.2234	3.17962e-07	5.92405e-05	6.64258	1.08579
	A_55_P1964965	NM_001310547	Gm1673	8.92035	3.19156e-07	5.92405e-05	6.63899	-1.23313
	A_51_P321150	NM_017372	Lyz2	12.2888	3.24313e-07	5.99724e-05	6.62362	-1.25987
	A_51_P331429	NM_177756	Colgalt2	7.49624	3.28457e-07	6.05121e-05	6.61145	-1.31241
	A_66_P109141	NR_131057	Gm38416	5.02649	3.3805e-07	6.17078e-05	6.58386	-1.98979
	A_30_P01025143	chr1:163528200-163528398_F	0	6.87178	3.39064e-07	6.17078e-05	6.58099	1.56105
	A_52_P67637	ENSMUST00000052725	Sc5d	9.84837	3.43174e-07	6.18389e-05	6.56944	-1.06844
	A_51_P359603	NM_013566	Itgb7	8.19676	3.52365e-07	6.32643e-05	6.5441	-1.46755
	A_55_P2727424	NM_029615	Med27	9.99842	3.64508e-07	6.49853e-05	6.51163	1.31327
	A_51_P151126	NM_013706	Cd52	11.7958	3.76686e-07	6.69011e-05	6.48013	-1.11827
	A_51_P437309	NM_145209	Oasl1	8.12239	3.86339e-07	6.75646e-05	6.45588	-1.37554
	A_51_P165342	NM_007585	Anxa2	9.97095	3.87264e-07	6.75646e-05	6.45358	-1.2359
	A_52_P29953	NM_175398	Inka2	7.63652	3.89211e-07	6.76651e-05	6.44878	1.83197
	A_55_P2929773	NM_009828	Ccna2	5.60548	3.96065e-07	6.86151e-05	6.43204	-2.07836
	A_51_P146149	NM_008437	Napsa	8.70351	3.99504e-07	6.89689e-05	6.42376	-2.30944
	A_30_P01026536	chr1:163508244-163586072_F	0	7.59599	4.08265e-07	7.02357e-05	6.40297	1.43222
	A_55_P2002773	NR_040491	1810053B23Rik	6.16838	4.14024e-07	7.07336e-05	6.38954	1.94989
	A_55_P2106394	NM_026412	Knstrn	6.32202	4.54078e-07	7.70434e-05	6.30103	-2.18051
	A_52_P105040	NM_007450	Slc25a4	14.0967	4.65907e-07	7.85109e-05	6.27638	-1.02772
	A_51_P258409	NM_010423	Hey1	10.447	4.75988e-07	7.99368e-05	6.25586	-1.03885
	A_52_P14456	NM_026886	Srrm4	6.72106	4.83337e-07	8.08959e-05	6.24118	1.91919
	A_55_P2904646	NM_178214	Hist2h2be	9.97474	4.9789e-07	8.24927e-05	6.21274	-1.03468
	A_51_P236267	NM_009183	St8sia4	9.71674	5.00362e-07	8.26251e-05	6.208	-1.24153
	A_51_P247359	NM_016933	Ptprcap	8.78513	5.13789e-07	8.42785e-05	6.18262	-1.43028
	A_55_P2106844	XR_374157	Gm35287	9.14232	5.23801e-07	8.54893e-05	6.16412	-1.5195
	A_52_P686785	NM_053247	Lyve1	11.648	5.24634e-07	8.54893e-05	6.1626	1.3966
	A_51_P430071	NM_178214	Hist2h2be	9.31364	5.44429e-07	8.82852e-05	6.1271	-1.0107
	A_55_P2094060	NM_010370	Gzma	8.78351	5.5351e-07	8.93105e-05	6.11125	-1.70255
	A_66_P103716	NM_001193667	Gm1987	12.1884	5.57922e-07	8.95464e-05	6.10364	-1.02494
	A_51_P359570	NM_010501	Ifit3	11.9862	5.97584e-07	9.54858e-05	6.03782	-1.34579
	A_55_P2107192	NAP111445-1	0	11.8195	6.11554e-07	9.70896e-05	6.01567	-1.01319
	A_52_P427640	ENSMUST00000163110	0	6.96743	6.52855e-07	0.000102984	5.95304	1.17963
	A_55_P2897636	XR_001782199	Gm35343	7.48445	6.60808e-07	0.00010367	5.94144	1.22014
	A_52_P253748	NM_001024699	Zbtb45	8.62723	6.614e-07	0.00010367	5.94058	-1.04003
	A_51_P495780	NM_020568	Plin4	11.1511	6.99627e-07	0.00010897	5.88673	2.18986
	A_55_P2109445	NM_013674	Irf4	6.77719	7.05814e-07	0.000109588	5.8783	-1.50528
	A_52_P272364	ENSMUST00000128197	Gria3	6.46239	7.22484e-07	0.000111475	5.85593	2.50658
	A_52_P421698	NM_027816	Cyp2u1	7.22633	7.64125e-07	0.000116805	5.80223	-1.12023
	A_55_P2133220	NM_001013377	Arhgef39	6.26626	7.78644e-07	0.000118657	5.78419	-1.67473
	A_66_P112305	NM_053214	Myo1f	8.43169	7.91807e-07	0.000119922	5.76813	-1.15152
	A_55_P2137406	NM_007527	Bax	12.033	8.09083e-07	0.000121792	5.74745	1.05112
	A_51_P505132	NM_021384	Rsad2	5.94945	8.18496e-07	0.000122593	5.73636	-1.20179
	A_51_P280947	NM_010654	Klrd1	7.12841	8.19374e-07	0.000122593	5.73534	-1.60658
	A_66_P140652	NM_001163608	Plxdc1	6.76764	8.38401e-07	0.000125061	5.71334	-1.48771
	A_55_P2738992	ENSMUST00000140809	Qsox1	8.8161	8.7893e-07	0.000130319	5.6681	1.58018
	A_55_P2499018	NM_023057	Map3k20	9.35966	8.96724e-07	0.000132164	5.6489	1.06779
	A_55_P2072035	NM_009382	Thy1	10.7073	9.34871e-07	0.000137376	5.60898	-1.37733
	A_51_P210591	NM_013517	Fcer2a	5.50993	9.39533e-07	0.000137651	5.60422	-2.46851
	A_66_P109615	NM_013487	Cd3d	7.82007	9.44605e-07	0.000137668	5.59906	-1.66059
	A_55_P2158011	NM_026412	Knstrn	5.53123	9.45223e-07	0.000137668	5.59843	-2.17118
	A_51_P100991	NM_145067	Gucy2c	6.41067	9.64285e-07	0.000140031	5.5793	1.10196
	A_55_P2117710	NR_002896	Snhg1	10.7465	9.73426e-07	0.000140237	5.57026	1.03994
	A_55_P2026223	NM_011373	St6galnac4	7.44274	9.74224e-07	0.000140237	5.56948	-1.15178
	A_52_P368306	NM_026433	Tmem100	10.1211	1.00833e-06	0.000144305	5.53651	1.66875
	A_52_P273891	NM_018881	Fmo2	10.6303	1.01244e-06	0.000144475	5.53261	1.2224
	A_51_P288876	NM_019631	Tmem45a	8.99907	1.05118e-06	0.00014865	5.49663	-1.08091
	A_52_P529570	NM_198654	Nsl1	5.26119	1.13198e-06	0.000159232	5.42568	-1.51312
	A_51_P180463	NM_007804	Cux2	7.30674	1.14453e-06	0.000160084	5.41513	1.6266
	A_55_P2172515	NR_038029	1700061I17Rik	4.85815	1.17489e-06	0.000163426	5.39004	1.68158
	A_55_P2801707	NM_001142731	Kctd1	8.48035	1.17504e-06	0.000163426	5.38992	-1.1469
	A_52_P638459	NM_013653	Ccl5	10.0022	1.21441e-06	0.000167955	5.35835	-1.63465
	A_52_P649419	XM_017317662	Zfp983	6.65768	1.22732e-06	0.000169268	5.34821	-1.02619
	A_52_P440621	NM_175279	Rassf10	4.95565	1.3085e-06	0.000179357	5.28687	-1.41459
	A_55_P2033500	NM_175641	Ltbp4	11.707	1.3431e-06	0.000183189	5.26186	-1.11545
	A_52_P764477	XR_001778251	Gm8995	8.16758	1.46228e-06	0.000198895	5.18043	-1.03172
	A_51_P452533	NM_001164528	Ildr2	9.43595	1.46977e-06	0.000199363	5.17554	1.2239
	A_55_P1952256	NM_172301	Ccnb1	5.01374	1.5276e-06	0.000205596	5.13857	-2.40213
	A_51_P126437	NM_007930	Enc1	9.62727	1.5282e-06	0.000205596	5.13819	1.08263
	A_51_P409694	NM_019976	Psrc1	7.36044	1.56324e-06	0.000209001	5.11648	1.98944
	A_55_P2165869	NM_001287738	Cebpb	13.7439	1.56622e-06	0.000209001	5.11466	1.14761
	A_55_P2831021	NM_009151	Selplg	9.65608	1.5769e-06	0.000209733	5.10815	-1.00197
	A_51_P379976	NM_001039515	Arl4a	11.5852	1.5802e-06	0.000209733	5.10615	1.11037
	A_55_P2736799	AK156343	Cemip2	7.05441	1.58713e-06	0.000209848	5.10196	1.67467
	A_51_P466378	NM_008400	Itgal	7.10001	1.60858e-06	0.000211229	5.0891	-1.10099
	A_52_P488596	NM_026887	Ap1s2	6.82526	1.66357e-06	0.00021787	5.05691	-1.61352
	A_55_P2010386	NM_020286	Tspan32	7.79632	1.6744e-06	0.000218708	5.05069	-1.24139
	A_55_P1960049	NM_027419	2810408A11Rik	8.48561	1.71596e-06	0.000223545	5.02721	1.14517
	A_52_P473966	NM_134090	Kdelr3	8.24566	1.72966e-06	0.000224737	5.0196	-1.6911
	A_55_P2803242	NM_172578	Mis18bp1	4.67327	1.75674e-06	0.000227656	5.00472	-1.90159
	A_52_P513153	NM_001347100	Cald1	8.50125	1.77584e-06	0.000229529	4.99436	-1.00745
	A_51_P447976	NM_001142952	Tent5c	7.19908	1.78942e-06	0.00023008	4.98707	1.17068
	A_51_P137419	NM_009977	Cst7	5.4843	1.82919e-06	0.000234092	4.96602	-1.68813
	A_51_P461665	NM_008599	Cxcl9	9.0402	1.83066e-06	0.000234092	4.96525	-1.99497
	A_55_P2915840	NM_146050	Oit1	4.61727	1.91387e-06	0.000242295	4.92268	1.91648
	A_66_P122499	NM_009858	Cd8b1	6.36663	1.94201e-06	0.000244604	4.90871	-2.79381
	A_51_P271503	NM_008362	Il1r1	9.34821	1.96015e-06	0.000245849	4.8998	1.36333
	A_51_P137111	NM_016681	Chek2	6.76961	1.96185e-06	0.000245849	4.89897	-1.12781
	A_55_P2744703	NM_001163796	Treml4	4.62868	1.96801e-06	0.000245996	4.89597	-1.45724
	A_55_P2044827	NM_030226	9130019O22Rik	5.34384	2.01849e-06	0.000250968	4.87172	1.92073
	A_51_P153063	NM_029310	Fabp12	7.56077	2.02455e-06	0.000250968	4.86885	-1.61599
	A_55_P2168823	NAP111644-1	0	8.47902	2.02812e-06	0.000250968	4.86716	-1.50775
	A_55_P2038262	NM_001164327	Phf11b	9.70969	2.04786e-06	0.000252777	4.85789	-1.24406
	A_52_P381484	NM_133903	Spon2	8.41735	2.09602e-06	0.000258077	4.83563	-1.30313
	A_55_P2548316	XR_379023	Gm35472	7.37271	2.3348e-06	0.000283937	4.73234	1.12648
	A_55_P2032916	NM_139142	Slc6a20a	6.49182	2.36708e-06	0.000287156	4.71919	-2.11399
	A_51_P150912	NM_011497	Aurka	6.72591	2.38105e-06	0.000288142	4.71356	-1.4839
	A_55_P2017347	NM_001113406	Krtap11-1	8.15513	2.46782e-06	0.000297186	4.67929	1.49905
	A_55_P2831026	NM_001313749	Sash3	7.87621	2.52579e-06	0.000303427	4.65706	-1.08199
	A_51_P278334	NM_013703	Vldlr	11.3777	2.53818e-06	0.000304175	4.65238	1.23738
	A_55_P2035286	NM_010931	Uhrf1	7.08386	2.56077e-06	0.000305484	4.6439	-2.13904
	A_55_P2086433	NM_145209	Oasl1	8.19787	2.56344e-06	0.000305484	4.6429	-1.35533
	A_66_P125004	NM_145150	Prc1	5.17537	2.57223e-06	0.000305484	4.63963	-2.07394
	A_51_P424338	NM_008706	Nqo1	10.4159	2.57385e-06	0.000305484	4.63902	1.07832
	A_55_P2179309	NM_001122596	P2ry10b	7.12832	2.62132e-06	0.000309629	4.62153	-1.05895
	A_52_P344949	NM_172777	Gbp9	5.59732	2.64037e-06	0.000310661	4.6146	-1.68272
	A_51_P206203	NM_145379	Mrgprf	8.53572	2.64264e-06	0.000310661	4.61377	-1.05115
	A_55_P2798306	NM_028749	Npl	6.75042	2.65832e-06	0.000311762	4.60811	-1.24129
	A_30_P01018486	chr1:59449275-59474025_F	0	4.36626	2.68726e-06	0.000313666	4.59775	-1.75517
	A_51_P245796	NM_029083	Ddit4	11.9953	2.72947e-06	0.000317842	4.58283	1.51264
	A_66_P110660	AK050026	0	5.49212	2.80088e-06	0.00032539	4.55811	-1.2871
	A_55_P2803316	NM_146208	Neil3	5.51698	2.87559e-06	0.000332504	4.53291	-2.19534
	A_52_P186033	NM_009259	Spn	5.88292	2.91447e-06	0.000334649	4.52006	-1.44857
	A_55_P2037439	NM_001172092	Depdc1a	4.60925	3.07545e-06	0.000351389	4.4686	-1.97074
	A_66_P130916	NM_010389	H2-Ob	6.33873	3.08161e-06	0.000351389	4.46669	-1.11831
	A_55_P2727394	ENSMUST00000213863	Myo1e	5.56735	3.11986e-06	0.000354672	4.45488	1.55137
	A_51_P164014	NM_173762	Cenpe	5.96993	3.14773e-06	0.000355575	4.44637	-1.84828
	A_52_P140049	NM_178899	Hepacam2	5.25518	3.27898e-06	0.000367112	4.40727	-1.21182
	A_52_P496726	NM_009026	Rasd1	7.76693	3.54237e-06	0.000393921	4.33334	1.82807
	A_66_P138406	NM_027218	Clec4b1	6.40618	3.64858e-06	0.000401214	4.30507	-1.4027
	A_52_P86704	NM_001039515	Arl4a	6.78502	3.84586e-06	0.00041825	4.25469	1.2015
	A_51_P477614	NM_008852	Pitx3	5.56755	3.90538e-06	0.000421376	4.23999	1.59981
	A_52_P490159	NM_011798	Xcr1	4.92802	4.12139e-06	0.000438787	4.18849	-1.34445
	A_55_P1991688	NM_009013	Rad51ap1	5.94524	4.31585e-06	0.000456297	4.14439	-2.0111
	A_66_P101942	XR_168557	Gm9706	6.76238	4.42903e-06	0.00046564	4.11962	-1.52094
	A_55_P2162688	ENSMUST00000179181	0	5.15417	4.53434e-06	0.000475326	4.09715	-1.33745
	A_55_P2741005	NM_016692	Incenp	6.97464	4.57595e-06	0.00047817	4.08841	-1.0098
	A_51_P285206	NM_013487	Cd3d	7.35212	4.71682e-06	0.000491326	4.05941	-1.67963
	A_51_P157042	NM_010217	Ccn2	13.0203	4.78547e-06	0.000497427	4.04559	1.52331
	A_55_P2088440	NM_027560	Arrdc2	11.8608	4.86308e-06	0.000504432	4.0302	1.05021
	A_65_P20167	NM_021395	Hyou1	5.33179	4.90155e-06	0.000507357	4.02267	-1.67266
	A_52_P236619	NR_045301	1810008I18Rik	6.37444	5.02905e-06	0.0005173	3.99811	-1.37556
	A_55_P2622908	ENSMUST00000133919	Paxx	8.65337	5.14244e-06	0.000526769	3.97678	-1.3897
	A_30_P01019864	chr15:102920547-102933472_R	0	4.86869	5.17329e-06	0.000528832	3.97106	-1.86937
	A_52_P414464	NM_207649	Rcan2	11.3541	5.30823e-06	0.000541482	3.94644	1.15775
	A_51_P121891	NM_009008	Rac2	9.43448	5.31897e-06	0.000541482	3.94451	-1.15638
	A_66_P138645	AK020764	Mir142hg	8.84939	5.51305e-06	0.000556649	3.91024	-1.09456
	A_51_P476018	NM_011446	Sox7	10.5589	5.56783e-06	0.000561033	3.90078	-1.02496
	A_55_P2015292	NM_008521	Ltc4s	10.5129	5.61791e-06	0.000563778	3.89222	1.59792
	A_55_P2033507	NM_001310678	Ltbp4	6.85963	5.64143e-06	0.00056499	3.88823	-1.27946
	A_55_P2111322	ENSMUST00000200568	0	7.72813	5.7168e-06	0.0005705	3.87554	-3.97802
	A_66_P128986	NM_009860	Cdc25c	4.99308	5.74266e-06	0.0005705	3.87122	-2.06748
	A_30_P01021929	chr9:118291593-118324230_F	0	7.90772	5.87999e-06	0.000580637	3.84863	1.09765
	A_52_P674338	NM_207655	Egfr	6.94562	5.95171e-06	0.000586546	3.83703	-1.26364
	A_55_P2792407	NM_011396	Slc22a21	10.9747	6.11261e-06	0.000600008	3.81153	1.01887
	A_66_P116412	NM_010229	Flt3	5.17418	6.24615e-06	0.0006119	3.79087	-2.06991
	A_55_P2029558	NM_007420	Adrb2	8.38874	6.37116e-06	0.00062291	3.77193	1.10066
	A_51_P451052	NM_175013	Pgm5	9.90935	6.42601e-06	0.000627031	3.76373	-1.36161
	A_52_P651833	NM_009230	Soat1	6.21333	6.62792e-06	0.000640596	3.73416	-1.20159
	A_55_P2104259	NM_001077348	Plin5	11.4896	6.6299e-06	0.000640596	3.73387	1.33533
	A_66_P106146	XR_881117	Gm11827	6.41552	7.03608e-06	0.000673198	3.67704	1.83086
	A_66_P103547	ENSMUST00000122024	0	5.38972	7.29483e-06	0.000693978	3.64252	-1.30081
	A_55_P2257381	NR_045698	E330011O21Rik	8.62248	7.33182e-06	0.000696157	3.63768	1.16009
	A_52_P408736	ENSMUST00000211781	Slc16a7	4.83801	7.60495e-06	0.000719324	3.60273	1.15238
	A_55_P1957922	NM_027560	Arrdc2	11.3253	7.64914e-06	0.00072212	3.59719	1.10587
	A_66_P139716	NR_040300	Mkln1os	6.282	7.87291e-06	0.000740414	3.56964	1.0914
	A_52_P500856	NM_146197	Acsm2	5.13175	8.15663e-06	0.000765638	3.53581	-1.72843
	A_55_P2749790	NM_008021	Foxm1	4.91625	8.17414e-06	0.000765825	3.53376	-1.68992
	A_51_P262757	NM_001077348	Plin5	12.2218	8.40072e-06	0.000782598	3.50764	1.25718
	A_51_P513530	NM_017407	Spag5	4.95043	8.54714e-06	0.000793621	3.49113	-1.66383
	A_51_P223709	NM_080850	Pask	5.93847	8.58868e-06	0.000795605	3.48649	-1.34057
	A_55_P1973560	ENSMUST00000117514	0	8.0263	8.63986e-06	0.000798847	3.48082	-1.30425
	A_55_P2042046	NM_001163539	5430427O19Rik	5.62193	8.70269e-06	0.000800173	3.47389	-1.34194
	A_52_P266132	NM_008013	Fgl2	9.64639	8.71481e-06	0.000800173	3.47256	-1.07799
	A_55_P2332194	AK140090	Gm15998	6.66859	8.95412e-06	0.000811555	3.44668	-1.94743
	A_55_P2723654	NM_010707	Lgals6	10.0327	8.95811e-06	0.000811555	3.44626	1.24724
	A_51_P256066	NM_011878	Tiam2	8.33705	9.00993e-06	0.000814755	3.44075	-1.29502
	A_65_P01319	NM_019840	Pde4b	9.86023	9.06538e-06	0.000817508	3.43489	-1.1014
	A_66_P119948	NM_001302619	Ciita	7.71595	9.07349e-06	0.000817508	3.43403	-1.94103
	A_51_P375207	NR_040402	Gm19522	7.32359	9.11088e-06	0.000819382	3.4301	1.55806
	A_51_P246119	NM_001081363	Cenpf	6.5724	9.27736e-06	0.000827562	3.41281	-2.13788
	A_55_P2853032	ENSMUST00000128615	Cp	6.76923	9.35779e-06	0.000830992	3.40456	1.35916
	A_55_P2741198	NM_001302619	Ciita	5.68256	9.38018e-06	0.000831485	3.40228	-1.85454
	A_52_P211223	NM_175384	Cdca2	5.5987	9.57565e-06	0.000845775	3.38258	-1.36639
	A_55_P2743349	NM_024440	Derl3	8.14718	9.64784e-06	0.00085063	3.3754	-1.92329
	A_30_P01026167	chr1:163527603-163527999_F	0	5.98658	9.89346e-06	0.000869181	3.35139	1.26038
	A_52_P213696	NM_027402	Fndc5	10.244	9.96514e-06	0.000873923	3.34449	-1.58271
	A_55_P2735480	NM_152804	Plk2	9.42478	1.00214e-05	0.000875749	3.33911	1.32639
	A_52_P118310	NM_175752	Chn1	6.64036	1.03305e-05	0.000901163	3.3101	-1.10084
	A_66_P113898	NM_173428	Sspo	6.63997	1.04159e-05	0.000907013	3.30224	-1.4412
	A_51_P167292	NM_009892	Chil3	8.97185	1.04983e-05	0.000912575	3.29472	-2.80655
	A_51_P492830	NM_021886	Cenph	5.08794	1.057e-05	0.000915489	3.28822	-1.64332
	A_52_P409601	NM_011611	Cd40	8.0357	1.08085e-05	0.000931353	3.26691	-1.02642
	A_55_P1961736	NM_001286653	Rcan2	10.6156	1.0877e-05	0.000935614	3.26087	1.27652
	A_51_P154485	NM_145141	Fcrla	5.65275	1.09242e-05	0.000938033	3.25674	-1.68184
	A_55_P2027213	NM_001163615	Krtap20-2	5.87359	1.13758e-05	0.000968396	3.21806	1.5414
	A_55_P2117656	NM_181545	Slfn8	6.88796	1.16563e-05	0.000988859	3.1948	-1.05097
	A_51_P454422	NM_001081017	Unc79	7.25427	1.20015e-05	0.00101466	3.16693	1.70667
	A_52_P577084	AK019597	Srd5a1	5.09172	1.21752e-05	0.00102583	3.15322	-1.71935
	A_52_P106259	NM_207655	Egfr	10.5381	1.22488e-05	0.00102723	3.14746	-1.15274
	A_51_P167489	NM_010680	Lama3	7.95199	1.22542e-05	0.00102723	3.14704	-1.50048
	A_55_P1999902	ENSMUST00000107229	Pip5k1a	12.7251	1.23297e-05	0.0010318	3.14118	1.66151
	A_51_P444954	NM_172953	Serpina5	4.0298	1.24941e-05	0.00104027	3.12854	-1.85053
	A_66_P139683	NM_021394	Zbp1	7.37306	1.25456e-05	0.00104106	3.1246	-1.22321
	A_66_P132832	NM_001033208	Myzap	10.2509	1.26663e-05	0.00104907	3.11547	-1.03082
	A_55_P2070686	NM_027057	Wdfy1	9.34028	1.28492e-05	0.0010609	3.10178	-1.14393
	A_55_P2156274	NM_031257	Plekha2	8.0089	1.35543e-05	0.00110782	3.05079	-1.00073
	A_55_P1969665	NM_001111336	Hsd3b4	4.24073	1.35602e-05	0.00110782	3.05037	-1.99764
	A_55_P2720570	ENSMUST00000155396	Cux2	5.6295	1.35746e-05	0.00110782	3.04936	1.48601
	A_52_P35064	NM_028454	Tm7sf2	11.1678	1.36257e-05	0.00111016	3.04577	-1.02094
	A_51_P419286	NM_030060	Batf3	6.95014	1.36644e-05	0.00111148	3.04307	-1.28179
	A_55_P2744870	ENSMUST00000103291	0	7.16895	1.40467e-05	0.0011407	3.01673	-1.75624
	A_55_P2727574	ENSMUST00000111953	Rfc5	6.75786	1.41939e-05	0.00115075	3.00678	-1.13685
	A_30_P01020319	chr9:70017793-70045355_F	0	6.82266	1.42419e-05	0.00115275	3.00356	1.32649
	A_55_P1967325	NM_001252310	Fam19a5	7.40931	1.44803e-05	0.0011623	2.98772	-1.04707
	A_55_P2717169	ENSMUST00000129312	Hist1h2be	6.5606	1.48534e-05	0.00118669	2.96344	-1.33128
	A_55_P2090025	NM_001252292	Mest	7.34089	1.48974e-05	0.00118828	2.96062	-1.3584
	A_51_P420415	NM_175283	Srd5a1	8.53052	1.52309e-05	0.00120708	2.93949	-1.11307
	A_51_P509643	NM_001042451	Snca	6.83439	1.54041e-05	0.00121885	2.9287	-2.24553
	A_51_P493467	NM_145588	Kif22	7.94552	1.56147e-05	0.00123157	2.91575	-1.25891
	A_66_P108659	ENSMUST00000029456	Cd2	7.23139	1.58777e-05	0.00124633	2.89981	-1.60475
	A_55_P2018061	NM_133238	Cd209a	7.16351	1.6133e-05	0.00126437	2.88459	-1.58891
	A_52_P274496	NM_183180	Tspan18	9.89241	1.657e-05	0.00128637	2.85909	-1.28776
	A_51_P133137	NM_009004	Kif20a	6.90083	1.68913e-05	0.00130515	2.84078	-1.54498
	A_55_P2050268	NM_172142	Nfkbid	7.32363	1.70598e-05	0.00131406	2.8313	-1.04773
	A_66_P102090	NM_023058	Pkmyt1	7.72284	1.71705e-05	0.00132052	2.82514	-1.24442
	A_52_P30989	NM_028222	Cdkn3	5.94588	1.73069e-05	0.00132622	2.81759	-2.06079
	A_55_P2113703	NM_019866	Spib	5.03112	1.73789e-05	0.00132622	2.81363	-1.64135
	A_55_P1958275	NM_016707	Bcl11a	5.69988	1.74784e-05	0.0013297	2.80818	-1.25179
	A_55_P2004532	NM_175696	Pianp	5.99115	1.75399e-05	0.00133233	2.80483	-1.26587
	A_55_P2025820	AK036896	Plcb4	7.49889	1.85449e-05	0.00138733	2.75169	1.67416
	A_52_P299771	NM_007535	Bcl2a1c	7.06797	1.89558e-05	0.00141378	2.73079	-1.44699
	A_55_P1976204	ENSMUST00000122348	Cdkn1a	5.68626	1.91292e-05	0.00141815	2.72211	1.31747
	A_55_P1983968	NM_001177594	Slc8b1	6.47133	1.96113e-05	0.00144953	2.69837	1.07929
	A_55_P2082215	NM_001162864	Ttbk1	4.95702	2.00765e-05	0.00147728	2.67602	-1.51677
	A_55_P2721189	ENSMUST00000187405	Nucks1	5.75992	2.03402e-05	0.00149446	2.66357	1.17819
	A_66_P120945	NM_183037	Trim46	7.14578	2.09671e-05	0.00153595	2.63463	-1.20041
	A_66_P127452	NM_001033245	Hk3	9.14991	2.10267e-05	0.00153803	2.63193	-1.00704
	A_66_P107862	NM_177743	Fam198a	6.76866	2.12638e-05	0.00155307	2.62124	-1.74453
	A_30_P01018279	chr15:99765243-99783300_F	0	5.19797	2.1748e-05	0.00158375	2.59977	-1.33076
	A_66_P128599	XR_001783623	9430093N23Rik	4.87781	2.26002e-05	0.00164339	2.56314	-1.43742
	A_30_P01025162	chr5:52581905-52637135_F	0	5.67615	2.40998e-05	0.00174217	2.5019	1.25489
	A_52_P278497	NM_201256	Eif4ebp3	12.2304	2.41733e-05	0.00174239	2.499	1.16929
	A_52_P30984	NM_028222	Cdkn3	5.64204	2.42399e-05	0.00174464	2.49638	-2.16261
	A_55_P2720625	ENSMUST00000127364	Hadhb	8.42588	2.46931e-05	0.00176695	2.47873	1.02825
	A_52_P367760	NM_138304	Calml4	8.58706	2.49209e-05	0.00178067	2.46998	-1.22201
	A_55_P1960735	NM_011819	Gdf15	9.50964	2.51293e-05	0.00179038	2.46204	2.1853
	A_55_P2745180	NM_001081017	Unc79	6.54431	2.55889e-05	0.00181788	2.44477	1.77769
	A_55_P2069221	NM_175563	Prr11	4.78023	2.57127e-05	0.00182405	2.44017	-1.55015
	A_55_P2037817	ENSMUST00000119557	Palmd	8.16887	2.64714e-05	0.00186595	2.41247	1.22674
	A_55_P2019699	NM_001139520	Samhd1	11.1274	2.64923e-05	0.00186595	2.41171	-1.02935
	A_55_P2083481	NM_001130412	Lpin1	10.7628	2.65434e-05	0.00186689	2.40988	1.10951
	A_55_P2394490	ENSMUST00000211781	Slc16a7	9.81886	2.69329e-05	0.0018889	2.396	1.47313
	A_55_P2570418	A_55_P2570418	0	4.31132	2.76886e-05	0.00193915	2.36964	2.07801
	A_51_P159453	NM_009252	Serpina3n	9.55144	2.78946e-05	0.0019508	2.36258	1.40876
	A_52_P56397	NM_001081099	Aunip	5.15817	2.91221e-05	0.00201949	2.32156	-1.95776
	A_55_P2038362	NM_145444	Acot5	8.49889	2.94039e-05	0.00203116	2.31239	1.58717
	A_51_P517645	NR_040714	Plet1os	7.50329	3.08048e-05	0.00210659	2.26806	-1.028
	A_55_P2078300	NM_177091	Fndc7	5.86222	3.105e-05	0.00212042	2.26051	-1.30206
	A_30_P01021359	chr17:71183978-71185384_F	0	7.62458	3.12176e-05	0.00212892	2.25539	1.071
	A_66_P134026	NM_001024728	C330021F23Rik	7.1475	3.12706e-05	0.00212959	2.25377	-1.00491
	A_55_P2038347	NM_134246	Acot3	7.59464	3.13396e-05	0.00213135	2.25167	1.91861
	A_55_P2068892	NM_010559	Il6ra	12.1451	3.17001e-05	0.002147	2.24078	1.16947
	A_52_P300445	NM_018731	Atp4a	4.55435	3.18536e-05	0.00215328	2.23618	-1.90068
	A_55_P1954643	XR_382356	Gm23952	6.22338	3.18801e-05	0.00215328	2.23539	1.37159
	A_55_P2715540	ENSMUST00000173578	Hnrnpl	5.92266	3.21421e-05	0.00216801	2.2276	1.2121
	A_51_P513568	NM_029075	Stx11	6.28933	3.31606e-05	0.00222758	2.19789	-1.35387
	A_55_P2497039	NM_001271566	Cdc7	6.69814	3.45899e-05	0.00229549	2.15772	-1.04653
	A_55_P2021981	NM_009985	Ctsw	7.34176	3.46719e-05	0.00229784	2.15547	-1.00549
	A_51_P343833	NM_009421	Traf1	8.04409	3.50243e-05	0.00231498	2.14584	-1.23744
	A_51_P228753	ENSMUST00000163008	Arhgef26	6.56286	3.59001e-05	0.00236338	2.12233	1.56519
	A_55_P2085012	NAP030094-1	0	6.55394	3.60782e-05	0.00237193	2.11762	-1.6988
	A_51_P209818	NM_011178	Prtn3	5.2293	3.62819e-05	0.002379	2.11226	-1.85776
	A_51_P257675	NM_030203	Tspyl4	9.02029	3.64557e-05	0.00238722	2.10771	-1.46312
	A_51_P199135	NM_009856	Cd83	10.0412	3.79542e-05	0.00247223	2.06938	-1.03001
	A_55_P2040090	NM_001038699	Fn3k	5.1714	3.80776e-05	0.002477	2.06629	-1.20774
	A_55_P2061737	NM_021278	Tmsb4x	16.2536	3.88113e-05	0.0025181	2.04813	-1.04113
	A_51_P510713	NM_020583	Isg20	9.901	3.88982e-05	0.00252042	2.046	-1.03157
	A_51_P164296	NM_021475	Adamdec1	7.44074	3.93796e-05	0.00254493	2.0343	-1.0969
	A_55_P2334424	NR_102310	D630024D03Rik	6.1183	3.96012e-05	0.00255591	2.02896	-1.55268
	A_55_P2005310	AK083240	Gm9753	4.95239	4.07077e-05	0.00262047	2.00274	1.09774
	A_66_P119623	AY072938	Ackr4	8.47695	4.1156e-05	0.00264588	1.99232	-1.27916
	A_51_P100852	NM_175449	Calhm6	5.73085	4.13029e-05	0.00264843	1.98893	-1.44243
	A_55_P1999633	NM_007708	Cit	6.34405	4.22242e-05	0.00270049	1.96794	-1.06054
	A_51_P339098	NR_002861	Serpina4-ps1	5.39309	4.23005e-05	0.0027011	1.96622	-2.09055
	A_51_P500044	NM_013703	Vldlr	10.3399	4.23431e-05	0.0027011	1.96527	1.15839
	A_51_P485421	ENSMUST00000103426	0	8.73894	4.35661e-05	0.00276838	1.93818	-2.89633
	A_51_P220150	NM_001039554	Angptl7	7.24392	4.43108e-05	0.00281208	1.92206	-1.22966
	A_55_P2002642	NM_181816	Deup1	7.12835	4.44453e-05	0.002817	1.91918	-1.08182
	A_52_P220275	NM_011823	Gpr34	5.00106	4.59891e-05	0.00290367	1.8867	-1.8681
	A_55_P2258261	KY468141	1810008I18Rik	6.86131	4.63995e-05	0.00291908	1.87826	-1.26909
	A_55_P2798063	NM_001162500	Parvg	6.03615	4.84765e-05	0.00303741	1.83662	-1.37542
	A_52_P604195	NM_001025245	Mbp	8.68419	4.87395e-05	0.00305002	1.83147	-1.07739
	A_52_P350750	NM_015730	Chrna4	4.67271	4.89876e-05	0.00305972	1.82664	-2.18953
	A_65_P08295	ENSMUST00000219720	Susd6	5.93498	4.90185e-05	0.00305972	1.82604	1.04833
	A_55_P2046744	NM_001166273	Cspg5	5.73073	4.9524e-05	0.00308348	1.81629	-1.669
	A_51_P304239	NM_010729	Loxl1	10.6318	4.9848e-05	0.00309974	1.81009	-1.05452
	A_55_P2739957	NM_133705	Pycr2	7.48111	5.16623e-05	0.00317694	1.77611	-1.06502
	A_52_P425839	NM_181596	Retnlg	6.00057	5.39586e-05	0.00328666	1.73477	1.31128
	A_55_P2063336	NM_134041	Tedc1	4.88375	5.52217e-05	0.00334328	1.71278	-1.22124
	A_51_P278868	NM_010387	H2-DMb1	10.2617	5.53219e-05	0.00334328	1.71106	-1.40338
	A_55_P2732658	NM_001001798	Atp11c	4.99147	5.55034e-05	0.00335015	1.70794	1.4453
	A_51_P375201	NM_013807	Plk3	9.25255	5.56889e-05	0.00335724	1.70477	1.02888
	A_51_P167360	NM_177081	Ptpn7	6.62087	5.79849e-05	0.00347024	1.66638	-1.22888
	A_52_P567089	NM_029682	Stambpl1	7.07381	5.81603e-05	0.00347652	1.66351	-1.01724
	A_55_P2715266	ENSMUST00000160470	Ppa1	7.04003	5.84706e-05	0.00348663	1.65846	1.07211
	A_55_P2171528	NM_028469	3110082I17Rik	7.28581	5.87845e-05	0.0034918	1.65337	-1.07055
	A_55_P1962209	NM_030712	Cxcr6	7.20264	6.05774e-05	0.00356195	1.62483	-1.27107
	A_55_P1975235	NM_009753	Bicd1	4.9426	6.12627e-05	0.00358812	1.61414	-1.34826
	A_55_P2727065	XM_011245621	Ttll8	6.62974	6.15331e-05	0.00359968	1.60996	1.22283
	A_55_P2102769	NM_153145	Abca8a	4.91713	6.22086e-05	0.0036306	1.59959	-1.30547
	A_51_P141413	NM_010796	Clec10a	7.55266	6.29047e-05	0.00365789	1.58902	-1.31244
	A_55_P1973995	NR_076393	Gm6756	7.44727	6.36694e-05	0.00369402	1.57754	-1.38474
	A_51_P195034	NM_028039	Esco2	4.52896	6.42052e-05	0.00372074	1.56958	-1.68566
	A_51_P479818	NM_028894	Lonrf3	6.6244	6.70279e-05	0.00384371	1.52872	1.27759
	A_55_P2040026	NM_010576	Itga4	7.73006	6.85239e-05	0.00391585	1.50776	-1.08776
	A_51_P155142	NM_026560	Cdca8	6.47689	6.98594e-05	0.0039692	1.48943	-1.28183
	A_55_P2150580	AK135985	Gm10831	4.25117	7.02788e-05	0.00398573	1.48375	1.4866
	A_55_P2729993	ENSMUST00000126509	Cyp2j9	5.80975	7.11675e-05	0.004025	1.47182	1.27383
	A_51_P224362	NM_198111	Akap6	8.19664	7.13144e-05	0.0040287	1.46986	-1.17725
	A_55_P2049652	NM_001033260	Stox1	6.8021	7.49886e-05	0.00419308	1.42217	1.20289
	A_52_P590756	ENSMUST00000018884	Slc25a35	7.3371	7.51432e-05	0.00419351	1.42022	-1.20054
	A_65_P13459	NM_199221	Cd300lb	5.59765	7.63583e-05	0.0042271	1.40499	-1.30846
	A_30_P01028116	chr17:15100982-15115630_R	0	6.05131	7.64531e-05	0.0042271	1.40382	1.83668
	A_55_P2098971	NM_001085518	Gm14085	6.98095	7.91314e-05	0.00433943	1.37114	-1.16508
	A_51_P402160	NM_178763	Zfp750	7.45715	8.06321e-05	0.00440391	1.35331	1.26995
	A_51_P262515	NM_172603	Phf11a	7.97445	8.16744e-05	0.00445098	1.34113	-1.25399
	A_66_P135688	NM_011577	Tgfb1	5.52368	8.20543e-05	0.00446676	1.33672	-1.09493
	A_51_P243808	NM_153137	Traf3ip3	6.432	8.26426e-05	0.00449055	1.32994	-1.29158
	A_55_P2042813	NM_001039647	Gbp11	7.5974	8.42802e-05	0.00456778	1.31133	-1.8414
	A_66_P118213	NM_013613	Nr4a2	7.31072	8.52504e-05	0.0046052	1.30047	-1.03779
	A_55_P1979508	NM_027085	Clic3	10.635	8.53454e-05	0.0046053	1.29941	-1.37317
	A_30_P01022199	chr18:83087114-83122014_F	0	4.23047	8.56379e-05	0.004616	1.29617	-1.16974
	A_52_P318073	ENSMUST00000198525	0	4.68275	8.72857e-05	0.00468949	1.27809	-2.20429
	A_55_P2066559	NM_001168693	Endou	8.68917	8.7406e-05	0.00469085	1.27678	1.15756
	A_55_P2734227	ENSMUST00000194162	0	7.17548	9.16463e-05	0.00487077	1.23185	-4.84539
	A_51_P267700	NM_026860	Gkn3	8.16035	9.30202e-05	0.00492788	1.21774	-1.34398
	A_55_P2036303	NM_007540	Bdnf	8.89359	9.40603e-05	0.00496699	1.2072	-1.06343
	A_51_P241262	NM_153820	Arhgap15	7.62879	9.69487e-05	0.00508687	1.17852	-1.02604
	A_51_P257885	NM_175217	Mmd2	6.75379	9.92804e-05	0.00518168	1.15599	-1.57009
	A_55_P1955457	NM_010345	Grb10	4.9476	0.000100296	0.00522175	1.14634	-1.12582
	A_66_P110298	ENSMUST00000174304	0	6.85025	0.000100365	0.00522175	1.14569	1.06864
	A_30_P01030499	chr8:47813487-47824869_R	0	6.35796	0.000100669	0.00523201	1.14283	-1.12112
	A_51_P192397	NM_020052	Scube2	7.97438	0.000101141	0.00524551	1.13839	1.03174
	A_30_P01026259	chr11:112898724-113062945_R	0	6.51249	0.000103124	0.00532042	1.11999	-1.1822
	A_66_P119534	NM_001033324	Zbtb16	6.74616	0.000104052	0.00536269	1.1115	1.30182
	A_55_P2118441	NM_010846	Mx1	6.8288	0.00010532	0.00539427	1.10001	-1.47633
	A_55_P2017759	NM_001033711	Evi2a	8.60638	0.000105762	0.00541131	1.09604	-1.23452
	A_65_P01733	AK037525	0	6.01288	0.000108169	0.00551734	1.07472	1.28948
	A_66_P134793	AK087353	0	8.09277	0.00010817	0.00551734	1.07471	1.19744
	A_55_P1984413	AK040251	Gm9948	4.10411	0.00010862	0.00553458	1.07078	2.27461
	A_55_P2717199	ENSMUST00000136144	Prdm10	5.78675	0.000109865	0.00558074	1.05998	-1.29225
	A_66_P124711	NM_019701	Clcnkb	6.48044	0.000110317	0.00559793	1.05609	1.03701
	A_52_P277104	NM_001033350	Bank1	6.592	0.000111259	0.00563413	1.04803	-1.02088
	A_55_P2124065	A_55_P2124065	0	4.77537	0.000111373	0.00563413	1.04707	-1.02939
	A_52_P608805	ENSMUST00000118026	0	4.67488	0.000112098	0.0056477	1.04091	1.31797
	A_51_P444290	NM_029084	Slamf8	5.78056	0.00011314	0.00568857	1.03215	-1.47306
	A_52_P193440	NR_040708	E130102H24Rik	7.25326	0.000114594	0.00574994	1.02006	1.0381
	A_55_P2043108	NM_001347089	Exoc4	7.01749	0.000114834	0.00575615	1.01807	1.00167
	A_52_P24447	NM_024253	Nkg7	7.8974	0.000117062	0.00583821	0.999867	-1.21448
	A_52_P399934	NM_010090	Dusp2	7.63335	0.000119974	0.00595434	0.976594	-1.03216
	A_52_P287887	AK036847	9930017N22Rik	7.84605	0.000120803	0.00596796	0.970072	1.14925
	A_52_P102846	ENSMUST00000103299	0	8.90141	0.000121236	0.00597994	0.966682	-1.51753
	A_55_P2152427	NM_026507	Zwilch	6.01595	0.000123827	0.00603536	0.946659	-1.0163
	A_51_P429241	ENSMUST00000198163	0	6.49616	0.000124958	0.00608448	0.938049	-1.2068
	A_52_P104867	AK016228	Eed	4.39707	0.000127261	0.00616974	0.920753	-1.8928
	A_55_P2145977	NM_199036	Fbxw15	4.87994	0.000127488	0.00616974	0.919064	1.83478
	A_55_P1952379	NM_010220	Fkbp5	10.3426	0.000127776	0.00616974	0.916931	1.39091
	A_55_P2736715	ENSMUST00000137621	Mkln1	4.81081	0.000128038	0.00616974	0.91499	1.21168
	A_52_P1147453	NM_001161765	Fmo5	6.95501	0.000128083	0.00616974	0.914658	1.39455
	A_51_P136294	NM_021718	Ms4a4b	7.55257	0.000128472	0.00618133	0.911787	-1.43869
	A_52_P463271	NM_146041	Gmds	6.83705	0.000130439	0.00625273	0.8974	-1.02153
	A_66_P120419	NM_033078	Klrk1	7.496	0.000132528	0.00632218	0.882358	-1.03322
	A_51_P485810	NM_153781	Pygb	8.06049	0.000133328	0.00634197	0.876661	-1.32519
	A_55_P2010152	NM_001164059	Sell	6.8246	0.000136197	0.00644117	0.856513	-1.64574
	A_55_P2064024	AK139292	0	5.14825	0.000136854	0.00646604	0.851959	1.11833
	A_55_P2742960	NM_010650	Klra8	6.69332	0.000138818	0.00653436	0.838474	-1.06078
	A_52_P667066	NR_040306	6720468P15Rik	4.58955	0.00013884	0.00653436	0.838318	1.77028
	A_55_P2719424	ENSMUST00000134385	Tango2	8.56815	0.00013941	0.0065368	0.83444	1.04646
	A_55_P2722121	ENSMUST00000177245	Fbxw17	4.88254	0.000139981	0.00655113	0.830572	-1.24692
	A_51_P376996	NM_001256002	Cacna1c	6.7806	0.000140946	0.00658381	0.824071	1.10366
	A_55_P1966833	NM_001037713	Xaf1	10.5399	0.000142325	0.00662938	0.814861	-1.03611
	A_55_P2500757	NM_030082	Hist3h2ba	7.0077	0.000143675	0.00667967	0.805926	-1.01374
	A_52_P318673	NM_009117	Saa1	11.3144	0.000144973	0.00672103	0.797416	3.63182
	A_51_P245789	NM_029620	Pcolce2	9.9759	0.000147028	0.00678443	0.784101	-1.18262
	A_52_P518997	NM_010139	Epha2	11.1409	0.000147573	0.00680324	0.780597	1.13386
	A_52_P52637	ENSMUST00000171742	0	4.24058	0.00014787	0.00680424	0.778693	-1.09046
	A_55_P1977792	NM_001252552	Folr1	6.34767	0.000148794	0.00684037	0.772802	-1.2848
	A_52_P16873	NM_178785	Rasal3	6.32014	0.000149308	0.00685125	0.769538	-1.16596
	A_65_P01731	AK084490	0	4.79259	0.000150733	0.00688465	0.760551	1.38945
	A_52_P87843	NM_053080	Aldh1a3	6.93882	0.000151984	0.00693536	0.752733	1.07418
	A_51_P210310	ENSMUST00000103291	0	8.29406	0.000155033	0.00704195	0.733946	-1.46884
	A_52_P381303	NM_178856	Gins2	6.44036	0.000155555	0.00705918	0.730764	-1.37979
	A_66_P117444	XR_869998	Gm34908	5.03685	0.000155912	0.00706888	0.728596	-1.07727
	A_30_P01025442	chr4:119406384-119407856_F	0	7.50506	0.00015639	0.00708404	0.725702	1.07559
	A_66_P101466	NM_007742	Col1a1	10.9052	0.000157541	0.00711954	0.718765	-1.39157
	A_55_P2109717	NM_183046	Kif20b	6.33556	0.000157606	0.00711954	0.718374	-1.1607
	A_55_P2716192	ENSMUST00000155026	Rab12	5.84749	0.000157932	0.00712772	0.716424	-1.13144
	A_55_P2004541	NM_001110323	Klra7	5.71852	0.000158369	0.0071344	0.71381	-1.56239
	A_55_P2059110	NM_001033186	Skap1	7.19512	0.00015906	0.00715902	0.709689	-1.27153
	A_52_P469502	NM_028176	Cda	8.86802	0.000160381	0.00719456	0.701867	1.08951
	A_55_P2143923	NM_022411	Slc13a2	6.52522	0.000160433	0.00719456	0.701564	-1.17999
	A_52_P474089	NM_007603	Capn6	6.86014	0.000161205	0.00720952	0.697026	-1.10781
	A_66_P122294	XM_006521520	Pnpla5	6.21671	0.000161733	0.0072266	0.693932	-1.94988
	A_66_P131227	NM_153523	Tcstv3	4.93548	0.000166989	0.00737471	0.663689	-1.2928
	A_66_P126171	NM_009445	Ttk	5.06602	0.000167655	0.00738877	0.659927	-1.82137
	A_55_P2164075	NR_040533	Gm10804	6.22428	0.000167757	0.00738877	0.659355	1.32306
	A_55_P2720710	ENSMUST00000185819	Acad11	4.39627	0.00016991	0.00747028	0.647297	1.12497
	A_55_P2030938	NM_025863	Trim59	6.66397	0.000170851	0.0074983	0.642075	-1.22816
	A_51_P390285	NM_026235	Larp6	7.2091	0.000171351	0.00750943	0.639309	1.0439
	A_51_P457528	NM_007630	Ccnb2	7.11738	0.000171408	0.00750943	0.638994	-1.37659
	A_51_P402359	NM_001037719	Btla	5.17626	0.00017159	0.00751071	0.637994	-1.7493
	A_52_P462257	ENSMUST00000134605	Lrrc8d	6.17936	0.000176477	0.00769052	0.61145	-1.31035
	A_65_P20589	BY764083	0	4.88075	0.000179393	0.00779008	0.59596	3.16945
	A_30_P01032137	chr4:3752496-3752901_R	0	5.10375	0.000180816	0.00783443	0.588489	1.19423
	A_52_P349091	NR_040549	A930001A20Rik	5.14663	0.000181527	0.00785512	0.584784	1.42963
	A_51_P420547	NM_172621	Clic5	12.4903	0.000182486	0.00788548	0.5798	-1.01048
	A_55_P2743452	NM_007758	Cr2	5.93102	0.000184642	0.00794652	0.568702	-1.25918
	A_51_P397934	NM_130455	Grin3b	5.29849	0.000189238	0.00811768	0.545469	-1.26833
	A_66_P100853	NM_001177544	Hist1h2ao	12.1017	0.000192108	0.00823361	0.531252	-1.04793
	A_55_P2716512	LF193944	0	5.65387	0.000196102	0.00838297	0.511811	1.04111
	A_55_P2717149	ENSMUST00000133247	0	4.39901	0.000199169	0.0084674	0.497152	-1.53245
	A_52_P860519	AK162134	Shld2	5.17085	0.000205531	0.00867339	0.467456	1.18078
	A_52_P429364	NM_177471	Ccdc69	7.10987	0.000206853	0.00870693	0.461399	-1.51996
	A_52_P277082	NM_010951	Gpr143	4.89844	0.000207601	0.00872908	0.457992	1.30265
	A_51_P232868	NM_001081656	Neurl1b	8.51226	0.000208813	0.00873722	0.452495	-1.07415
	A_55_P1964038	ENSMUST00000071522	Gm10032	7.77516	0.000212318	0.00884999	0.436774	1.69867
	A_52_P189772	NM_194336	Gbp6	8.57532	0.000212515	0.00884999	0.435899	-1.89243
	A_52_P157170	NM_027258	Rnf157	6.82214	0.000213003	0.00885998	0.433735	-1.1044
	A_55_P2004761	NM_001033978	H2-Eb2	4.56924	0.000213857	0.00888804	0.429954	-1.68086
	A_55_P2728718	NM_028785	Dock8	5.51063	0.000214627	0.00889009	0.426564	-1.2613
	A_51_P166648	NM_027627	Eva1c	8.42951	0.000215728	0.00892137	0.421733	1.20946
	A_55_P2145333	NR_015568	4933406F09Rik	4.03625	0.000219235	0.0090506	0.406507	1.49074
	A_55_P2504196	NM_011771	Ikzf3	5.64219	0.000221135	0.0091062	0.39836	-1.37131
	A_30_P01017782	chr4:41261959-41267670_F	0	4.92109	0.000222344	0.00914071	0.393217	1.03838
	A_55_P1987196	NM_001123367	Gm3448	8.36861	0.000223449	0.00917851	0.388536	1.18577
	A_55_P2125311	NM_023537	Rab3b	8.33316	0.000225136	0.0092156	0.381434	-1.20025
	A_51_P271208	NM_009642	Agtrap	7.1786	0.000227612	0.00930308	0.371112	-1.02322
	A_51_P489268	NM_019438	Ncapg	5.92661	0.00022838	0.00931902	0.367935	-1.68177
	A_55_P2744067	NM_177845	Pla2g4e	4.80391	0.000230577	0.00939745	0.358898	1.09155
	A_55_P2744925	NM_001320725	Gm45935	8.59836	0.000232819	0.00946888	0.349764	1.01985
	A_55_P2016459	ENSMUST00000118006	Cxcl10	4.77901	0.00023474	0.0095277	0.342013	-1.40048
	A_51_P370438	NM_022882	Lpin2	7.4831	0.000235282	0.00952893	0.339835	1.06001
	A_55_P2784680	XR_001782541	C030004G16Rik	4.48743	0.000237542	0.00958984	0.330816	1.54216
	A_55_P2027102	NM_134257	Rgs3	11.703	0.00024157	0.00969738	0.314948	-1.07729
	A_51_P133920	NM_172823	Lmln	5.45328	0.000241702	0.00969738	0.314436	-1.17968
	A_52_P675857	NAP062699-1	0	5.08355	0.000245246	0.00982855	0.300702	2.20923
	A_55_P2362601	AK078562	D4Ertd681e	8.24596	0.000247947	0.0098986	0.290367	1.08972
	A_51_P338443	NM_020581	Angptl4	13.0986	0.000248016	0.0098986	0.290105	1.50356
	A_30_P01026518	chr8:93337794-93348869_R	0	7.20437	0.000250273	0.00996669	0.281561	1.50184
	A_55_P2142251	BC015270	Hist2h3c2	8.17857	0.000250786	0.00996964	0.27963	-1.00255
	A_55_P2738728	NM_001168693	Endou	7.60875	0.000251718	0.00999062	0.276129	1.3809
	A_30_P01028729	chr6:53808521-53817132_F	0	4.68359	0.00025412	0.0100577	0.267172	-1.22477
	A_66_P131357	AK050834	Irf2bp2	7.02543	0.000257603	0.0101588	0.254335	1.22266
	A_55_P1981037	A_55_P1981037	0	4.35479	0.000258184	0.0101655	0.252209	1.48311
	A_51_P462461	NM_144853	Cyyr1	4.50329	0.000258392	0.0101656	0.251449	-1.15121
	A_55_P2935500	ENSMUST00000171267	Cd180	5.85298	0.000258738	0.0101711	0.250186	-1.11407
	A_55_P1967291	NM_144818	Ncaph	8.22468	0.000260036	0.0102059	0.245468	-1.11323
	A_55_P2926200	ENSMUST00000199134	Cxxc4	4.80709	0.000263281	0.0102842	0.233773	-1.11017
	A_51_P260433	NM_008976	Ptpn14	7.53821	0.000265947	0.0103556	0.224271	1.54401
	A_55_P2489919	NM_029617	Knl1	4.58152	0.000266542	0.0103706	0.222167	-1.6158
	A_55_P2804199	NM_001302338	Nfe2	7.641	0.000267783	0.0104025	0.217785	-1.45414
	A_55_P2118299	ENSMUST00000111884	Rita1	4.57015	0.000269246	0.0104511	0.212647	-1.25082
	A_51_P428977	NR_045284	Gm16551	5.90174	0.0002704	0.0104794	0.208617	-1.48561
	A_52_P1156957	NM_001346701	Acot3	7.16377	0.000272787	0.0105553	0.20033	1.71315
	A_55_P2842873	NM_177200	Svopl	5.97337	0.000276876	0.0106968	0.186304	1.04907
	A_30_P01024210	chr4:88745770-88774130_R	0	4.51947	0.000280719	0.0108283	0.173312	-1.89214
	A_30_P01032186	chr13:97697927-97698400_F	0	4.53929	0.000281016	0.0108313	0.172312	-1.26683
	A_55_P2493624	NM_134257	Rgs3	10.4301	0.000282444	0.0108776	0.167535	-1.27556
	A_55_P2924285	ENSMUST00000138208	Dusp14	4.41625	0.000283977	0.0109199	0.162434	1.34238
	A_55_P2270412	AK049070	C230096K16Rik	8.68181	0.000284248	0.0109218	0.161534	1.22401
	A_66_P127661	XR_388237	Gm32643	6.73324	0.000284814	0.010929	0.159659	-1.14571
	A_52_P678393	NM_001037749	Slc22a14	4.96269	0.000289414	0.0110772	0.14456	-1.05136
	A_30_P01033065	chr10:121498271-121512171_F	0	5.21836	0.0002904	0.0111063	0.141355	1.20514
	A_55_P1959379	NM_001007579	BC080695	6.2569	0.000293321	0.0112007	0.131923	1.46513
	A_66_P122506	NM_010696	Lcp2	7.00942	0.000296122	0.0112901	0.12297	-1.04875
	A_55_P2117081	ENSMUST00000103558	0	5.83377	0.000300102	0.0113891	0.110389	-1.36231
	A_51_P178943	X03944	0	4.57337	0.000301926	0.0114196	0.10468	-1.34781
	A_55_P2258832	AK030345	5230400M03Rik	8.27495	0.000302095	0.0114196	0.104154	1.09535
	A_52_P436447	NM_028048	Slc25a35	9.11701	0.000303885	0.0114661	0.0985876	-1.04999
	A_51_P408071	NM_001042421	Kntc1	5.47763	0.000305199	0.0114942	0.0945233	-1.43688
	A_52_P435154	NM_172648	Ifi205	6.63338	0.000307684	0.0115473	0.0868836	-1.53775
	A_51_P488960	XR_870399	Gm16348	5.35319	0.000307777	0.0115473	0.0865973	1.1048
	A_51_P330736	AK049252	Gm12100	4.60402	0.000308575	0.0115684	0.0841586	1.56343
	A_55_P2281624	AK142273	2610034E01Rik	6.57883	0.000312046	0.0116808	0.0736239	1.45145
	A_55_P2212161	AK009622	2310034O05Rik	4.83751	0.000313031	0.0116999	0.0706529	-1.38019
	A_66_P112378	NM_199158	Tas2r134	4.66749	0.000314553	0.0117125	0.0660868	2.43961
	A_55_P2048784	AK140970	Gm10399	6.39994	0.000320542	0.011855	0.0483226	-1.07557
	A_66_P133040	NR_126436	4930559C10Rik	4.16997	0.000326629	0.0120082	0.0306086	1.53065
	A_55_P1966274	NM_001029868	Pdzd4	6.98982	0.000327588	0.0120166	0.0278478	-1.02248
	A_55_P2170681	NM_026560	Cdca8	5.5155	0.000332014	0.0121429	0.0152088	-1.38765
	A_55_P2802751	NM_001163510	Kcnn4	7.54775	0.000334069	0.0122018	0.00939991	-1.05505
	A_66_P120145	AK087030	0	5.443	0.0003359	0.0122578	0.00425373	1.5084
	A_30_P01024746	chr1:90340543-90359181_R	0	6.37874	0.000337796	0.0122997	-0.00104576	1.60417
	A_55_P2192397	AK171382	A330023F24Rik	9.60998	0.00034425	0.0124728	-0.0188619	1.02212
	A_55_P1958146	NM_001313688	Sh2d1a	5.33866	0.000344319	0.0124728	-0.019049	-1.67752
	A_55_P2735290	NM_031186	Ndst3	4.86914	0.000345173	0.0124945	-0.02138	-1.76086
	A_52_P164821	NM_001135115	Gm12250	5.0885	0.000346361	0.0125146	-0.0246156	-1.33996
	A_52_P421344	NM_028748	Paqr5	5.42652	0.000346489	0.0125146	-0.0249618	-1.12714
	A_51_P412895	NM_146591	Olfr1101	4.06474	0.000346874	0.0125194	-0.0260071	1.82902
	A_30_P01025104	chr19:32904115-32904397_R	0	4.11694	0.00034877	0.0125786	-0.0311393	1.68857
	A_51_P193743	ENSMUST00000177551	Nlrc3	5.38337	0.000349585	0.0125988	-0.0333366	-1.05566
	A_51_P225781	NM_173767	Insc	5.73808	0.000352931	0.0126824	-0.0423015	-1.1845
	A_66_P113827	AK046650	0	7.25304	0.000353908	0.0127083	-0.0449027	-1.40765
	A_30_P01031079	chr14:73746324-73749119_R	0	6.7034	0.000354312	0.0127135	-0.045977	1.07227
	A_55_P2100209	NM_001290662	Kif2c	4.51954	0.000355967	0.0127544	-0.0503635	-1.32998
	A_51_P169327	NR_034074	Etd	4.27195	0.000357433	0.0127806	-0.0542307	1.28028
	A_52_P261868	NM_134257	Rgs3	8.02312	0.000359025	0.0128082	-0.0584134	-1.18926
	A_52_P601446	ENSMUST00000124052	Trim27	5.14084	0.000361438	0.0128664	-0.0647168	1.22199
	A_51_P203955	NM_010260	Gbp2	11.05	0.000365042	0.012948	-0.0740524	-1.18395
	A_55_P2935880	AK171382	A330023F24Rik	9.35485	0.000371895	0.0131438	-0.0915514	1.06803
	A_66_P103526	NM_009985	Ctsw	6.34187	0.000377874	0.013298	-0.106555	-1.20291
	A_30_P01019184	chr1:85036677-85038530_R	0	6.7837	0.000386397	0.0135054	-0.127535	-1.05711
	A_55_P2147547	ENSMUST00000103751	0	5.03987	0.000388052	0.01355	-0.131554	-1.50157
	A_55_P2157093	NM_025778	Bcl2l14	6.68408	0.000390184	0.0135968	-0.136708	-1.23954
	A_52_P530082	NM_001002896	Bfsp2	5.8595	0.000397396	0.0138176	-0.153931	-1.02457
	A_66_P113113	NM_009350	Adad1	4.73788	0.000406275	0.0140449	-0.174709	1.13404
	A_55_P2745462	NM_001313688	Sh2d1a	4.85892	0.000406493	0.0140449	-0.175214	-1.51371
	A_55_P2079812	NM_001011542	Olfr1532-ps1	4.84752	0.000410009	0.0141107	-0.183311	-1.5547
	A_65_P05816	KY467972	Bach2	5.12752	0.000412684	0.0141718	-0.189425	-1.00867
	A_66_P126313	NM_175092	Rhof	7.95705	0.000418632	0.0143388	-0.202876	-1.58126
	A_52_P564544	NM_024406	Fabp4	13.4543	0.000421775	0.0144215	-0.209907	-1.30014
	A_55_P2283119	XR_867597	A530020G20Rik	4.92424	0.000422198	0.014426	-0.21085	1.00667
	A_52_P495869	NM_010658	Mafb	7.90743	0.000422947	0.0144317	-0.212517	1.02787
	A_55_P2745791	NM_001081419	Dip2a	4.64911	0.000430962	0.0146646	-0.230159	-1.15755
	A_66_P137813	XR_383722	D130079A08Rik	5.04716	0.000433532	0.0147084	-0.235747	1.16899
	A_52_P149235	ENSMUST00000200639	0	5.6465	0.000440227	0.0148672	-0.250149	-2.19483
	A_55_P2002933	NM_008456	Klk1b5	6.46398	0.000445337	0.0150209	-0.260991	-1.00564
	A_66_P134786	XM_006500545	Gm10725	6.54091	0.000448015	0.01509	-0.266626	-1.34165
	A_51_P375660	ENSMUST00000120518	0	4.22943	0.00044805	0.01509	-0.266698	1.65216
	A_66_P103553	ENSMUST00000057283	B4galnt3	5.6098	0.000456539	0.0153341	-0.284332	1.11814
	A_55_P2031471	NM_001034060	Rufy4	6.08692	0.000466045	0.0155849	-0.303689	1.7338
	A_55_P2579805	A_55_P2579805	0	4.64517	0.000467263	0.0155988	-0.306142	1.49948
	A_55_P2732503	NM_009013	Rad51ap1	5.25638	0.000468679	0.0156355	-0.308983	-1.5154
	A_55_P2109887	XR_001782264	Gm46606	4.42021	0.000480418	0.015941	-0.332216	1.64632
	A_52_P70255	NM_009283	Stat1	11.3037	0.000484521	0.0160233	-0.340201	-1.00349
	A_66_P117865	AK028923	Lhfp	6.13764	0.000486348	0.0160729	-0.343734	2.77805
	A_55_P2106039	NM_016693	Map3k6	9.69436	0.000492359	0.0162173	-0.355268	1.09432
	A_51_P311958	NM_013623	Orm3	8.90651	0.000498857	0.0163985	-0.367577	1.16435
	A_52_P139650	NM_025581	Ska1	4.44628	0.000500097	0.0164283	-0.369908	-1.53549
	A_55_P2046563	NM_001111143	Cym	4.60728	0.000505636	0.0165442	-0.380247	-1.40088
	A_51_P319070	NM_026159	Retsat	11.6904	0.000507221	0.0165632	-0.383185	1.12939
	A_51_P327405	NM_029509	Gbp8	7.65053	0.000508402	0.0165908	-0.385368	-1.58051
	A_66_P104221	ENSMUST00000202316	0	4.50107	0.000510481	0.0166366	-0.389198	1.10368
	A_51_P301367	NM_172435	P2ry10	5.30967	0.000513564	0.016704	-0.394849	-1.12698
	A_55_P2327769	NM_008356	Il13ra2	5.6913	0.000513965	0.0167061	-0.395583	-1.34027
	A_30_P01029551	chr15:61984389-62102500_F	0	5.44304	0.000517485	0.0168094	-0.401989	1.80351
	A_52_P469345	NM_207687	Espn	6.30827	0.000520462	0.0168617	-0.407372	1.14732
	A_52_P326187	ENSMUST00000192876	0	5.73788	0.000521945	0.0168747	-0.410042	-1.76495
	A_52_P288270	ENSMUST00000118337	0	4.62201	0.00052223	0.0168747	-0.410554	1.41947
	A_52_P562612	ENSMUST00000059235	Srd5a1	4.9624	0.000525312	0.0169521	-0.416076	-1.39232
	A_51_P240453	NM_133851	Nusap1	6.12759	0.000527666	0.0170058	-0.420271	-1.41017
	A_51_P331288	NM_009731	Akr1b7	7.27432	0.000532625	0.0171321	-0.429048	1.21834
	A_51_P330044	NM_028979	Cyp2j9	8.86609	0.000533214	0.0171399	-0.430085	1.06838
	A_51_P418749	AK047388	Paqr3	5.71378	0.000535869	0.0171917	-0.434746	1.31443
	A_30_P01018271	chr14:99735346-99735699_R	0	4.74324	0.000540837	0.0173285	-0.443403	-1.16978
	A_55_P2905286	NM_173398	Gpr171	6.22907	0.000543638	0.0173647	-0.44825	-1.21671
	A_51_P245414	NM_010639	Klk1	5.90761	0.000543725	0.0173647	-0.4484	-1.27274
	A_66_P101624	AK086245	Gm11730	6.8097	0.000548949	0.0175089	-0.45737	2.10226
	A_51_P170807	AB021861	Map3k6	8.06892	0.000549333	0.0175099	-0.458026	1.16324
	A_51_P510156	NM_008491	Lcn2	9.13998	0.000553182	0.0175939	-0.464576	1.39316
	A_65_P15133	ENSMUST00000161095	Apaf1	5.92695	0.000553904	0.0175968	-0.465798	1.18726
	A_66_P131308	ENSMUST00000081553	0	4.66696	0.000563977	0.0178499	-0.482702	1.19164
	A_51_P221781	NM_001346672	Zfp33b	7.22439	0.000565881	0.0178987	-0.485864	-1.57217
	A_51_P123134	NM_146235	Ercc6l	5.28684	0.000573158	0.0180825	-0.497845	-1.38036
	A_66_P125844	NM_007525	Bard1	6.46934	0.000576183	0.0181663	-0.502782	-1.20977
	A_55_P2721852	ENSMUST00000154591	Anxa2	5.59638	0.000578318	0.0182105	-0.50625	1.46628
	A_52_P127465	NM_023249	Ypel1	5.6911	0.000581318	0.0182699	-0.511101	-1.0048
	A_55_P2163098	NM_001346535	Akr1c18	7.58207	0.000584642	0.0183401	-0.516446	-1.78191
	A_55_P1971373	NM_001033431	Nlrp12	5.37912	0.000593373	0.0185225	-0.530344	1.21622
	A_51_P219970	AK007931	Cela1	5.6366	0.000593482	0.0185225	-0.530517	-1.52119
	A_55_P2183433	NM_029494	Rab30	7.76762	0.000603301	0.0187549	-0.545899	1.10981
	A_51_P285299	NM_021351	Cryba4	7.2064	0.000604477	0.0187589	-0.547723	-1.00048
	A_55_P1980986	NM_001001492	Lca5l	6.94246	0.000606408	0.0187961	-0.550714	-1.02704
	A_55_P2001173	NR_037997	2310015D24Rik	5.1126	0.000608589	0.018851	-0.554078	-1.30426
	A_55_P2827048	ENSMUST00000109268	Ebf1	7.59299	0.000611526	0.0189301	-0.558591	-1.40037
	A_55_P2019054	NM_133904	Acacb	12.2191	0.000613271	0.0189722	-0.561262	-1.21043
	A_52_P399584	NM_181589	Ckap2l	4.81062	0.00061526	0.0190092	-0.564295	-1.48183
	A_55_P1995205	NM_011623	Top2a	4.84162	0.000615623	0.0190092	-0.564849	-1.48569
	A_52_P382149	NM_007811	Cyp26a1	6.64066	0.000616742	0.0190319	-0.56655	-1.64395
	A_51_P320022	NM_009728	Atp10a	6.04041	0.000631191	0.0194171	-0.588251	-1.02416
	A_55_P2318584	NM_007474	Aqp8	8.43501	0.000635483	0.0195369	-0.594601	-1.49118
	A_65_P10913	NM_001329107	Tgfb2	8.649	0.000636587	0.0195587	-0.596227	-1.00428
	A_52_P215170	NM_134247	Acot4	7.13498	0.000640062	0.0196288	-0.601327	1.25816
	A_51_P153113	NM_001204983	Cep85l	6.73621	0.000642655	0.0196961	-0.605115	1.05922
	A_51_P195203	NM_028947	Arl13a	4.00187	0.000644738	0.0197355	-0.608147	1.64441
	A_52_P620496	ENSMUST00000079692	Gpr182	7.09659	0.000656714	0.0200399	-0.625387	-1.05012
	A_51_P352452	NM_207533	Dbx2	4.17108	0.000678055	0.0205799	-0.655338	-1.03655
	A_30_P01021717	chr4:98943050-98959998_F	0	4.39214	0.000678161	0.0205799	-0.655484	1.25157
	A_55_P2562802	XR_386200	Gm31907	4.69845	0.00068196	0.0206571	-0.660715	1.05167
	A_66_P118338	NM_007822	Cyp4a14	5.70342	0.000684281	0.0207147	-0.663897	1.95525
	A_65_P20433	NM_029249	Parpbp	4.53072	0.000688127	0.0207929	-0.669144	-1.02671
	A_55_P2727188	AK006973	1700081N11Rik	6.54266	0.000691708	0.0208755	-0.674004	-1.2003
	A_55_P2935820	AK166159	Gm16529	4.75841	0.000693223	0.0209085	-0.676053	1.91984
	A_55_P2059586	NM_008030	Fmo3	8.74896	0.000697029	0.0209803	-0.681179	1.27761
	A_65_P09765	ENSMUST00000189347	Stat1	11.1588	0.000697731	0.0209804	-0.682121	-1.01153
	A_66_P131195	AK084864	0	4.49605	0.000709531	0.0212704	-0.697819	1.14658
	A_52_P610923	NM_139305	Car9	5.13786	0.000710884	0.0212851	-0.699604	-1.17343
	A_55_P2779026	BB212656	0	4.52501	0.000717659	0.0214615	-0.708482	-1.65292
	A_52_P1141039	AW550460	0	5.12336	0.000724128	0.0215871	-0.716881	1.08208
	A_52_P107717	NM_001347089	Exoc4	4.65668	0.000724467	0.0215871	-0.717318	1.34871
	A_55_P2074873	AK044004	Gm4081	5.16592	0.00072898	0.0216999	-0.72313	-1.37833
	A_52_P418795	NM_019497	Grk4	5.91232	0.000729131	0.0216999	-0.723324	1.02729
	A_55_P2742705	ENSMUST00000219687	Pbld1	4.67125	0.000772166	0.0227223	-0.776976	1.18617
	A_51_P274803	NM_175648	Trim30b	4.99472	0.000783072	0.0229866	-0.790094	-1.00616
	A_51_P114634	NM_173405	Amz1	6.6352	0.000787853	0.0230857	-0.795786	-1.0148
	A_55_P2094787	NM_010984	Olfr263	3.77621	0.000791912	0.0231855	-0.800592	2.10935
	A_51_P110165	AK019581	Gm9777	5.14808	0.000801011	0.0233973	-0.811275	1.12966
	A_66_P137336	NM_001271483	Clip4	7.5967	0.000801532	0.0233973	-0.811883	1.58301
	A_55_P2156268	NM_194357	Bpifb3	4.25806	0.000802469	0.0234029	-0.812976	1.22847
	A_52_P137058	NR_131759	Zim2	4.07684	0.000803433	0.0234172	-0.814098	1.55969
	A_51_P478881	NM_146213	Ces4a	4.88281	0.00081206	0.0235435	-0.824084	-1.70036
	A_55_P2018017	NM_009425	Tnfsf10	9.71157	0.000814014	0.0235664	-0.826331	-1.06136
	A_55_P2714628	ENSMUST00000145277	Gga2	4.6489	0.000816233	0.0235878	-0.828876	-2.35787
	A_52_P150851	NM_175501	Adamts12	6.937	0.00082761	0.0238575	-0.841816	-1.2508
	A_66_P123595	NM_133664	Lad1	9.36834	0.000833416	0.0239657	-0.84835	-1.18388
	A_66_P118040	AK016129	4930555G07Rik	4.32123	0.000844835	0.0241724	-0.86107	-1.3039
	A_51_P521155	NM_001303003	Fbxw27	5.35478	0.000847638	0.0242335	-0.864165	1.01586
	A_55_P2487394	NM_009854	Cd7	4.97458	0.000860161	0.0244946	-0.87787	-1.23158
	A_55_P2076871	NM_010703	Lef1	4.8945	0.000860707	0.0244946	-0.878463	-1.04495
	A_55_P2802778	NM_010259	Gbp2b	5.29141	0.000866987	0.0245933	-0.885256	-1.67684
	A_30_P01028813	chr1:81854900-81906900_F	0	3.82011	0.000873599	0.0247181	-0.892355	-2.30378
	A_52_P979548	XM_006510339	Ccdc15	4.6178	0.000880518	0.0248723	-0.899725	1.01901
	A_30_P01023400	chr14:33923944-34003394_R	0	4.06435	0.000882868	0.0249232	-0.902215	1.40649
	A_55_P2135064	NM_008204	H2-M2	5.47531	0.000884964	0.0249539	-0.904431	-1.09722
	A_65_P20349	AK047651	C030004N09Rik	5.19171	0.000893332	0.0251611	-0.913222	1.11219
	A_66_P103230	AK040222	LOC433354	4.42259	0.000904959	0.025445	-0.925301	1.20351
	A_51_P177092	NM_011487	Stat4	6.08833	0.000906247	0.0254654	-0.926629	-1.03983
	A_51_P452153	NM_027222	Mzb1	7.63665	0.000906717	0.0254654	-0.927113	-1.07864
	A_51_P438165	NM_153800	Arhgap22	8.1831	0.000916496	0.0256817	-0.937132	-1.10727
	A_66_P131614	NR_033776	AA545190	3.79069	0.000932946	0.0260245	-0.953744	-2.18188
	A_52_P286253	NM_033614	Pde6c	5.34335	0.000934923	0.0260355	-0.955721	1.09181
	A_55_P2719259	ENSMUST00000129061	Cse1l	4.78082	0.000937608	0.0260661	-0.958398	1.30406
	A_55_P2103011	NM_001281880	Sema4d	6.65162	0.000957532	0.0264858	-0.978028	-1.18052
	A_51_P283968	NM_172466	Adamts18	4.53979	0.000961363	0.0265175	-0.981756	1.4156
	A_55_P2736874	AK157277	Cpox	6.49935	0.000964641	0.0265634	-0.984933	1.00643
	A_51_P478978	AK164827	Psme4	5.93586	0.000976539	0.0268611	-0.996375	1.14692
	A_55_P2740750	AK215526	0	4.65555	0.000981292	0.0269574	-1.00091	-1.16845
	A_66_P103463	ENSMUST00000111288	Caln1	5.15945	0.000987128	0.0270379	-1.00644	1.73143
	A_52_P489068	ENSMUST00000207295	Insr	4.25792	0.00099096	0.0270917	-1.01006	2.01661
	A_30_P01026055	chr15:102994998-102995947_R	0	4.63721	0.000991725	0.0270976	-1.01078	1.16916
	A_55_P2052290	NM_001205339	Psat1	8.38247	0.00100212	0.0273362	-1.0205	-1.07016
	A_51_P157185	NM_153086	Gjd4	4.79418	0.00100419	0.0273588	-1.02243	1.02053
	A_55_P2120232	A_55_P2120232	0	4.14789	0.00100461	0.0273588	-1.02282	1.86689
	A_55_P2277383	BB017817	Arf4os	4.2704	0.0010089	0.0274202	-1.0268	1.61524
	A_52_P577388	NM_134065	Epdr1	8.84083	0.0010136	0.0274524	-1.03114	-1.06937
	A_66_P130204	XR_386098	Gm16090	4.34373	0.0010329	0.0277921	-1.04873	-1.32388
	A_55_P1966804	NM_001253751	Fdps	12.6412	0.00106454	0.0284573	-1.07687	-1.13464
	A_55_P2935192	AK045325	Pola2	5.14396	0.00107756	0.0287586	-1.0882	1.61638
	A_55_P1982902	NM_001029978	Tceal3	6.35998	0.00107975	0.0287996	-1.0901	-1.09156
	A_66_P111334	NR_040353	E030013I19Rik	7.53645	0.00108208	0.0288171	-1.09211	-1.42339
	A_55_P2027083	NM_001039484	Kcnj10	6.17448	0.00108889	0.0289432	-1.09795	-1.16566
	A_51_P383774	NM_010314	Gngt1	4.9987	0.00108917	0.0289432	-1.09819	-1.06208
	A_51_P451106	NM_009765	Brca2	6.91928	0.00109652	0.0290469	-1.10447	1.01617
	A_66_P123591	XR_001784243	Gm11832	5.23643	0.00112171	0.0295521	-1.12564	-1.20256
	A_55_P2739267	AK172691	Cemip2	4.54962	0.00112213	0.0295521	-1.12599	1.19954
	A_30_P01028492	chr16:93121505-93142255_R	0	5.72599	0.00112226	0.0295521	-1.12609	1.14173
	A_55_P2028734	NM_013794	Klra16	6.02396	0.0011312	0.0296533	-1.13349	-1.32364
	A_51_P413995	XR_876756	Gm41572	4.38274	0.00113139	0.0296533	-1.13365	3.26629
	A_55_P2095251	NM_145973	Ell3	6.71302	0.0011315	0.0296533	-1.13374	1.05294
	A_30_P01022945	chrX:93157194-93160542_R	0	5.19179	0.00115024	0.030001	-1.14905	1.33226
	A_55_P2108943	NM_009835	Ccr6	5.505	0.00115536	0.0300705	-1.15318	-1.35968
	A_66_P120280	NM_001033528	Usp36	5.69134	0.00116042	0.030155	-1.15726	-1.16695
	A_51_P411345	NM_177448	Mogat2	6.03643	0.00116241	0.0301908	-1.15885	-1.00121
	A_52_P474719	NM_026825	Carmil1	8.43948	0.00117005	0.0303574	-1.16496	-1.52484
	A_55_P2735180	NM_013512	Epb41l4a	6.7491	0.00117157	0.0303809	-1.16617	1.38665
	A_55_P2048808	XR_384719	4930588K23Rik	4.34228	0.00117225	0.0303825	-1.16671	1.38888
	A_55_P2484406	NM_001199556	AW551984	6.43229	0.00117346	0.0303901	-1.16767	-1.37726
	A_52_P112591	ENSMUST00000103740	0	4.55876	0.00118502	0.0305834	-1.1768	-1.33351
	A_51_P160389	AK015532	4930470F04Rik	4.36089	0.00118743	0.0305834	-1.17869	-1.18925
	A_55_P2103145	NM_025800	Ppp1r2	5.69157	0.00119567	0.030763	-1.18513	2.61457
	A_55_P1998011	NM_024470	Klra23	5.79058	0.00119717	0.030763	-1.1863	-1.28597
	A_52_P136316	ENSMUST00000123932	Samhd1	6.04425	0.00119939	0.030779	-1.18803	-1.10796
	A_55_P2410875	AK034163	C030037D09Rik	4.33879	0.00120206	0.0308315	-1.1901	1.4238
	A_55_P2110086	ENSMUST00000110898	Rasgrp1	5.99706	0.00121313	0.031083	-1.19863	-1.07266
	A_52_P1093529	NM_177320	Pik3r5	6.13244	0.0012186	0.031191	-1.20283	-1.10407
	A_55_P2047116	AA545603	0	4.48037	0.00121938	0.0311947	-1.20342	-1.01335
	A_55_P2501626	NM_001276371	Whrn	5.98667	0.00122604	0.0313351	-1.20849	1.12993
	A_55_P1953788	NM_001281965	Itk	6.42469	0.00122614	0.0313351	-1.20857	-1.0353
	A_52_P488501	NM_026630	Gtsf1l	5.66242	0.00123465	0.03152	-1.21501	2.14558
	A_55_P2083499	NM_001099303	Shisal2a	5.35306	0.00124913	0.0317583	-1.22587	-1.16356
	A_52_P483928	NM_178576	Cpsf4	6.87841	0.00126933	0.0320736	-1.2408	1.12395
	A_55_P2030373	NM_178405	Atp1a2	6.58794	0.00128183	0.0322903	-1.24992	1.16471
	A_55_P2740030	NM_028493	Rhobtb3	5.23102	0.00130971	0.0328419	-1.26994	-1.04752
	A_52_P1188470	AK052516	0	4.01969	0.00131595	0.0329482	-1.27437	1.59918
	A_52_P14810	NM_146019	Chd3	4.65973	0.00134096	0.0333041	-1.29188	-1.08179
	A_66_P128721	NR_040679	2310034O05Rik	7.11978	0.00134809	0.0334306	-1.29681	-1.10345
	A_55_P2736954	AK157873	Slc25a35	6.43977	0.00134931	0.0334441	-1.29766	-1.06147
	A_55_P2884008	NM_011496	Aurkb	5.03936	0.00135178	0.0334719	-1.29936	-1.31533
	A_55_P2811679	NM_008176	Cxcl1	8.57706	0.00135749	0.0335292	-1.30328	1.37622
	A_55_P2051077	NR_045882	Gm10787	4.44235	0.00135942	0.0335433	-1.3046	1.49491
	A_55_P2177278	NM_001025384	DXBay18	6.52454	0.00136189	0.0335794	-1.30629	-1.1907
	A_55_P1953819	NM_013482	Btk	5.57458	0.00136412	0.0336089	-1.30781	-1.17889
	A_51_P315904	NM_011817	Gadd45g	12.3026	0.00137117	0.0336612	-1.31261	1.31987
	A_52_P423247	NM_019840	Pde4b	8.59518	0.00137458	0.0336612	-1.31491	-1.08568
	A_52_P1138659	ENSMUST00000156860	Fmo2	6.42303	0.0013751	0.0336612	-1.31527	1.08537
	A_55_P2723125	NM_001271616	Fgfbp1	7.25927	0.00137511	0.0336612	-1.31527	1.54624
	A_55_P2743499	BC114417	Scd1	5.21098	0.00137921	0.0337281	-1.31804	-1.09699
	A_52_P398941	ENSMUST00000129374	Pde4d	4.29684	0.00139094	0.0339364	-1.32592	-1.3138
	A_66_P122416	XR_373733	Gm15423	4.06474	0.00139964	0.034059	-1.33172	2.11055
	A_66_P130599	NM_010725	Lmx1b	4.04399	0.00142316	0.0345124	-1.34721	1.06031
	A_52_P257812	NM_008509	Lpl	12.3406	0.00144568	0.0349435	-1.36181	-1.23675
	A_51_P490509	NM_009773	Bub1b	5.71038	0.00145203	0.0350404	-1.36588	-1.17524
	A_66_P131285	AK005839	1700010K24Rik	5.41193	0.00145287	0.0350434	-1.36642	2.31559
	A_55_P2828751	XR_871801	Gm32872	5.56359	0.00145992	0.0351621	-1.37092	-1.36745
	A_55_P2111336	ENSMUST00000108218	Klhl32	5.96913	0.00146365	0.0352063	-1.37329	2.29809
	A_66_P132621	NM_147026	Olfr532	4.66594	0.00146706	0.0352155	-1.37545	2.17907
	A_55_P2727519	AK010824	2410164B09Rik	5.28103	0.00146866	0.035235	-1.37646	1.47642
	A_55_P2716616	ENSMUST00000153946	Cldn34c1	5.42544	0.00147087	0.0352538	-1.37786	-1.01296
	A_66_P130647	ENSMUST00000160499	Onecut1	6.58023	0.00147245	0.0352745	-1.37886	-1.03789
	A_66_P137392	XR_375649	Gm30173	5.0462	0.00148046	0.0354321	-1.3839	1.07279
	A_51_P182311	NM_020257	Clec2i	5.15647	0.00149941	0.0358161	-1.39572	-1.02026
	A_52_P292305	NM_001081272	Ldlrad1	6.30057	0.00150476	0.0358787	-1.39903	1.09904
	A_51_P315530	NM_016662	Mxd3	4.4184	0.00151506	0.0360504	-1.40537	-1.20584
	A_30_P01024600	chr8:126396600-126407275_R	0	6.10682	0.00151659	0.0360694	-1.40631	1.03918
	A_30_P01021950	chr3:36298850-36299384_F	0	4.84378	0.00154827	0.0366464	-1.42551	1.0839
	A_55_P2745508	ENSMUST00000103426	0	9.95783	0.0015526	0.0367131	-1.4281	-2.58142
	A_66_P113471	NM_001048176	Cerkl	5.69566	0.00158848	0.0372056	-1.44932	1.06971
	A_52_P471340	NR_033564	Gm16897	5.28802	0.00159145	0.03724	-1.45106	1.2864
	A_55_P2644847	NM_175375	Ankhd1	4.79758	0.00159316	0.0372447	-1.45205	1.16591
	A_66_P139711	NM_001128082	Tspan32	5.17708	0.00160679	0.037457	-1.45996	-1.10271
	A_52_P323151	XR_385891	Gm30938	5.52583	0.00160899	0.037482	-1.46123	-1.14625
	A_52_P279425	NM_032465	Cd96	4.59378	0.00161555	0.03759	-1.46501	-1.06732
	A_55_P2116385	NM_183031	Gpr183	6.11973	0.0016292	0.0378365	-1.47282	-1.19738
	A_66_P108230	NR_126064	Gm1600	4.8197	0.00164176	0.0379928	-1.47995	1.18528
	A_66_P114188	ENSMUST00000163240	0	3.84175	0.00164334	0.0380039	-1.48084	1.78079
	A_66_P121604	XR_387267	Gm28382	4.7107	0.00165181	0.0381639	-1.48561	1.23719
	A_52_P398989	NM_139200	Cytip	7.31031	0.00165565	0.0382349	-1.48777	-1.32137
	A_52_P560578	ENSMUST00000103328	0	5.40065	0.00166172	0.0383571	-1.49117	-1.98097
	A_30_P01019393	chr1:121201987-121223410_R	0	4.69345	0.00166952	0.0384652	-1.49551	-1.0347
	A_55_P2908530	NM_013642	Dusp1	13.2188	0.00168965	0.0388022	-1.50663	1.4037
	A_51_P478172	ENSMUST00000103299	0	8.23162	0.00169169	0.0388311	-1.50775	-1.40644
	A_52_P320193	NM_053165	Clec2h	5.80711	0.0017246	0.0392942	-1.52563	-1.27543
	A_55_P2020338	NM_172938	Scml4	5.82108	0.00173675	0.0394981	-1.53214	-1.08337
	A_66_P117083	AW049656	0	4.14559	0.0017448	0.0396265	-1.53643	1.79182
	A_51_P196972	NM_011403	Slc4a1	5.45465	0.00174617	0.0396393	-1.53716	-1.50286
	A_55_P2725364	ENSMUST00000203731	Olfr316	5.03436	0.0017489	0.0396829	-1.5386	1.92152
	A_55_P2019447	NM_153589	Ano2	4.98581	0.00175051	0.039683	-1.53946	1.09527
	A_51_P196629	NM_001163567	Fam102b	8.37654	0.00176428	0.0399586	-1.54673	1.07443
	A_55_P2097665	NM_001039515	Arl4a	9.13399	0.00177738	0.0401814	-1.55359	1.01586
	A_55_P2068615	NM_001034875	Bpifb4	4.40602	0.00178803	0.0403484	-1.55913	-1.32367
	A_55_P2733067	ENSMUST00000217985	Usp15	5.80039	0.00179735	0.0404934	-1.56395	1.09824
	A_30_P01018353	chr7:28797929-28798370_R	0	5.02205	0.00179774	0.0404934	-1.56415	1.14568
	A_55_P2099850	AK140216	0	4.24458	0.00181286	0.0407412	-1.57192	1.18243
	A_55_P2480694	NM_001097979	Hist1h2bq	5.35908	0.00182438	0.0409069	-1.57779	-1.34286
	A_55_P2726570	LF205093	0	8.18827	0.00184897	0.0413229	-1.59019	1.12734
	A_55_P2813043	BE950591	0	4.01253	0.00185009	0.0413229	-1.59076	1.3468
	A_55_P1963017	NM_001082543	Stfa1	5.05177	0.00185047	0.0413229	-1.59095	1.23046
	A_55_P2797953	XR_001779251	Gm29415	4.06227	0.00185968	0.0414848	-1.59555	1.16294
	A_30_P01032087	chr19:53535104-53536627_F	0	4.84813	0.00186488	0.041515	-1.59814	1.02563
	A_55_P2164534	NM_001305233	Dtl	4.7081	0.00187019	0.0415349	-1.60077	-1.32567
	A_66_P106504	AK046914	D130017N08Rik	5.29372	0.00188573	0.0417704	-1.60844	-1.01263
	A_52_P522379	NM_178084	Map3k20	5.567	0.00189137	0.0418576	-1.61121	1.05109
	A_51_P104718	NM_001010941	Gpr12	4.52923	0.00189513	0.0419033	-1.61305	-1.5561
	A_55_P2550442	XR_379717	Gm32133	5.03384	0.00189916	0.0419738	-1.61502	1.15906
	A_66_P106868	AK020298	9130604C24Rik	5.56678	0.00190155	0.0420076	-1.61618	-1.06929
	A_51_P223776	NM_145434	Nr1d1	9.01262	0.00191742	0.0422516	-1.62389	-1.12222
	A_66_P110315	XR_873177	Gm11342	4.29327	0.00192455	0.0423264	-1.62732	1.49434
	A_51_P123405	NM_009772	Bub1	5.5278	0.00193108	0.0424132	-1.63046	-1.12367
	A_55_P2011867	NM_001102615	Kif19a	5.53223	0.00194759	0.042662	-1.63834	1.06539
	A_55_P2746375	NM_001243062	Nr1i3	6.81331	0.00195597	0.0428042	-1.64233	1.28005
	A_52_P579771	NR_045433	4930452A19Rik	4.48565	0.00196096	0.0428554	-1.64468	2.79813
	A_66_P102903	NM_183171	Fez1	5.39596	0.00197575	0.0430497	-1.65164	1.03977
	A_30_P01022156	chr9:89159907-89160815_F	0	3.61474	0.00198636	0.0432047	-1.6566	-1.87493
	A_52_P445547	NM_001204905	4930558K02Rik	4.46756	0.00199869	0.0433582	-1.66233	1.0206
	A_55_P2026761	ENSMUST00000177157	0	11.8604	0.00203772	0.0440395	-1.68024	-1.02231
	A_65_P15422	AK139929	Gldc	5.19081	0.00203812	0.0440395	-1.68042	1.69925
	A_51_P166886	NM_011314	Saa2	9.88747	0.0020604	0.0444042	-1.69048	3.73138
	A_51_P254625	NM_010389	H2-Ob	4.96488	0.00207338	0.0445867	-1.6963	-1.21982
	A_55_P2155116	NR_046157	Gm5086	5.08403	0.00207675	0.0446313	-1.6978	-1.06082
	A_55_P2126227	NM_001081446	Iqck	5.43434	0.00208522	0.0447633	-1.70157	-1.50023
	A_55_P2138718	NM_001111037	H2al1a	5.19763	0.00208763	0.0447956	-1.70264	-1.87496
	A_55_P2622430	NM_009230	Soat1	7.42616	0.00210202	0.0449298	-1.70899	-1.0654
	A_52_P207163	NM_001161433	Eda2r	4.6223	0.00212785	0.0452847	-1.7203	1.25969
	A_55_P2165984	NM_207201	Olfr8	4.14118	0.00213413	0.0453791	-1.72302	2.28038
	A_55_P2305900	CA481107	AA617406	4.71327	0.00216942	0.0459319	-1.7382	1.31826
	A_55_P2075686	NM_001035246	Trpm3	3.77809	0.00217586	0.0459816	-1.74094	1.40167
	A_55_P2197134	AK034241	A930018M24Rik	5.50355	0.0021872	0.04615	-1.74575	1.41045
	A_55_P2053251	NM_008074	Gabrg3	4.78339	0.002192	0.0462118	-1.74778	1.58176
	A_55_P2132897	NR_073433	1600023N17Rik	5.2873	0.0021945	0.0462249	-1.74883	-1.16023
	A_30_P01022798	chr8:91471819-91551119_R	0	4.7108	0.00219689	0.0462524	-1.74983	1.6859
	A_55_P2055142	NM_029458	Hormad2	4.69631	0.00221449	0.0464676	-1.75722	1.58614
	A_55_P2223592	AK043165	A730062M13Rik	4.70015	0.00221862	0.0464756	-1.75894	1.245
	A_52_P192377	NM_153601	Lgsn	3.98163	0.00222916	0.0465941	-1.76332	1.39931
	A_51_P509125	NM_015738	Galr3	4.77241	0.00223161	0.0466047	-1.76434	1.11873
	A_52_P620609	ENSMUST00000140356	Adgrl3	3.9842	0.00223468	0.0466299	-1.76561	2.75538
	A_55_P2935855	AK170194	Rnf150	4.21175	0.00223545	0.0466299	-1.76592	2.82291
	A_51_P225903	NM_173070	Sprr4	4.6386	0.00223829	0.0466695	-1.7671	1.00577
	A_51_P162955	NM_177920	Serpina7	6.29405	0.00224102	0.046687	-1.76823	-1.06836
	A_55_P1956582	AK052049	0	4.64938	0.00224866	0.0467959	-1.77137	1.02035
	A_55_P2835884	NM_001177977	Acsm2	5.34656	0.00224909	0.0467959	-1.77155	-1.82182
	A_52_P30312	NM_009913	Ccr9	5.09065	0.00225787	0.0468798	-1.77516	-1.6399
	A_51_P457187	NM_028075	Tnfrsf13c	5.16875	0.00226874	0.047046	-1.77959	-1.73227
	A_55_P2631664	NM_001081420	Fam206a	5.69889	0.00229156	0.0474196	-1.78884	-1.05819
	A_51_P312673	XM_006498048	Galnt5	3.98562	0.00229479	0.0474474	-1.79015	1.75608
	A_55_P2745705	NM_011725	Xlr	6.37051	0.00230315	0.0475201	-1.79351	-1.24308
	A_51_P481398	NM_010615	Kif11	5.79287	0.00234037	0.0481071	-1.80832	-1.01778
	A_51_P254045	NM_011634	Traip	6.33642	0.0023456	0.0481814	-1.81039	-1.11861
	A_51_P126005	ENSMUST00000140551	Dgat2l6	4.25729	0.00235092	0.0482236	-1.81248	-1.31122
	A_66_P102765	NM_007735	Col4a4	8.28479	0.00237559	0.0485483	-1.82213	-1.27993
	A_55_P2739768	AK186208	0	4.15679	0.00239676	0.0488507	-1.83033	1.3862
	A_55_P2514243	A_55_P2514243	0	4.42879	0.00240096	0.0489048	-1.83194	-1.38429
	A_55_P2104422	NM_001005787	Patj	8.56341	0.00240549	0.0489162	-1.83368	1.20102
	A_66_P138834	DV044655	0	5.1546	0.00243356	0.0492638	-1.8444	1.03863
	A_55_P1965045	NM_001033542	Slc47a2	4.77221	0.00243637	0.0493004	-1.84547	-1.89781
	A_55_P2509974	NR_015515	6430562O15Rik	5.46606	0.00244106	0.0493752	-1.84724	-1.05273
	A_55_P1978636	ENSMUST00000177969	0	10.4552	0.00244796	0.0494743	-1.84985	1.05592
	A_66_P139886	NR_045645	BC037704	6.5067	0.00246885	0.0497337	-1.8577	-1.04067
	A_55_P1978502	NM_010390	H2-Q1	7.45369	0.00247833	0.0498634	-1.86124	-1.02739
	A_55_P2745498	NM_009188	Sin3b	4.81838	0.00248621	0.0499814	-1.86417	-1.15992
