# Supplementary material for: Microarray analysis identifies coding and non-coding RNA markers of liver injury in whole body irradiated mice
Source: Sci Rep. 2023 Jan 5;13:200. doi: 10.1038/s41598-022-26784-w (PMC9814510; doi:10.1038/s41598-022-26784-w)
Supplement: Supplementary file 4 — Supplementary Information 4. [file 41598_2022_26784_MOESM4_ESM.xlsx]

## Sheet: 2Gy
Supplemental Table S3: Differentially expressed miRNAs at each dose compared to controls. Each tab corresponds to miRNAs that were significantly differentially expressed at the specific dose. Columns B through G list the Agilent probe ID, systematic name, p-value, Benjamini-Hochberg adjusted p-value, B statistic, and the average log2FC across samples exposed to the dose, respectively. Probes are …
	ProbeName	SystematicName	AveExpr	P.Value	adj.P.Val	B	logFC
	A_54_P2498	mmu-miR-34a-5p	10.4291	5.55133e-07	0.00154064	4.554	1.09826

## Sheet: 4Gy
Supplemental Table S3: Differentially expressed miRNAs at each dose compared to controls. Each tab corresponds to miRNAs that were significantly differentially expressed at the specific dose. Columns B through G list the Agilent probe ID, systematic name, p-value, Benjamini-Hochberg adjusted p-value, B statistic, and the average log2FC across samples exposed to the dose, respectively. Probes are …
	ProbeName	SystematicName	AveExpr	P.Value	adj.P.Val	B	logFC
	A_54_P2498	mmu-miR-34a-5p	10.4291	8.15251e-12	3.58466e-08	5.14672	1.74362
	A_54_P2499	mmu-miR-34a-5p	11.5025	2.73342e-09	6.00942e-06	3.2777	1.03814

## Sheet: 8Gy
Supplemental Table S3: Differentially expressed miRNAs at each dose compared to controls. Each tab corresponds to miRNAs that were significantly differentially expressed at the specific dose. Columns B through G list the Agilent probe ID, systematic name, p-value, Benjamini-Hochberg adjusted p-value, B statistic, and the average log2FC across samples exposed to the dose, respectively. Probes are …
	ProbeName	SystematicName	AveExpr	P.Value	adj.P.Val	B	logFC
	A_54_P2498	mmu-miR-34a-5p	10.4291	3.1315e-11	1.37692e-07	14.1616	1.66198
	A_54_P2499	mmu-miR-34a-5p	11.5025	1.90124e-10	4.17989e-07	12.6625	1.15311
	A_54_P00005065	mmu-miR-3102-5p	8.10196	1.21432e-05	0.014176	3.11518	1.42335
	A_54_P00005445	mmu-miR-466n-3p	5.14119	1.61201e-05	0.014176	2.86589	-1.22035
	A_54_P00005064	mmu-miR-3102-5p	8.12753	3.42348e-05	0.0250884	2.20294	1.26813
	A_54_P3377	mmu-miR-302a-5p	4.9738	6.96277e-05	0.0437361	1.57813	-1.75645

## Sheet: 12Gy
Supplemental Table S3: Differentially expressed miRNAs at each dose compared to controls. Each tab corresponds to miRNAs that were significantly differentially expressed at the specific dose. Columns B through G list the Agilent probe ID, systematic name, p-value, Benjamini-Hochberg adjusted p-value, B statistic, and the average log2FC across samples exposed to the dose, respectively. Probes are …
	ProbeName	SystematicName	AveExpr	P.Value	adj.P.Val	B	logFC
	A_54_P2498	mmu-miR-34a-5p	10.4291	1.39609e-13	6.13861e-10	19.1049	1.99988
	A_54_P2499	mmu-miR-34a-5p	11.5025	7.12086e-13	1.56552e-09	17.7544	1.40582
	A_54_P3691	mmu-miR-142a-3p	9.463	3.24092e-07	0.00047501	6.42991	-1.82926
	A_54_P00005065	mmu-miR-3102-5p	8.10196	6.30827e-07	0.000693437	5.8333	1.68278
	A_54_P00005064	mmu-miR-3102-5p	8.12753	1.0248e-06	0.000901207	5.39807	1.56337
	A_54_P2573	mmu-miR-342-3p	8.72576	2.68138e-06	0.001965	4.53418	-1.31657
	A_54_P2574	mmu-miR-342-3p	9.42572	5.3634e-06	0.00294786	3.91082	-1.59731
	A_54_P2629	mmu-miR-223-3p	8.56946	9.07268e-06	0.00443251	3.43792	-1.31937
	A_54_P00005624	mmu-miR-3960	9.39239	0.000149289	0.0396864	0.920438	1.06266
	A_54_P4371	mmu-miR-142a-5p	7.42019	0.000155373	0.0396864	0.884621	-1.28624
	A_54_P2307	mmu-miR-142a-5p	7.38394	0.000209403	0.0438451	0.617202	-1.19716
	A_54_P00005623	mmu-miR-3960	9.49467	0.000240889	0.0460517	0.491787	1.07656
